# Supplementary material for: Comprehensive methylome and transcriptome profiling reveals specific biomarkers for bovine viral diarrhea virus persistent infection in calves
Source: Front Immunol. 2026 Mar 10;17:1763258. doi: 10.3389/fimmu.2026.1763258 (PMC13008631; doi:10.3389/fimmu.2026.1763258)
Supplement: Supplementary file 1 [file DataSheet1.zip]

Archive with 7 entries (6 files):
- 表/
- 表/STable1 pedigree correction.xlsx
- 表/STable2 Transcriptome differential expression analysis.xlsx
- 表/STable3 Enrichment analysis of significantly differentially expressed genes in the calf groups.xlsx
- 表/STable4 Enrichment analysis of significantly differentially expressed genes in the dam groups.xlsx
- 表/STable5 Transcription factor scan of DMRs.xlsx
- 表/STable6 RIN value of samples.xlsx
