# Supplementary material for: Comprehensive methylome and transcriptome profiling reveals specific biomarkers for bovine viral diarrhea virus persistent infection in calves
Source: Front Immunol. 2026 Mar 10;17:1763258. doi: 10.3389/fimmu.2026.1763258 (PMC13008631; doi:10.3389/fimmu.2026.1763258)
Supplement: Supplementary file 1 [file DataSheet1.zip › 表/STable1 pedigree correction.xlsx]

## Sheet:  IBD
dam	calf	FID1	FID2	RT	EZ	Z0	Z1	Z2	PI_HAT	PHE	DST	PPC	RATIO
190055	230059	190055	230059	UN		0.0283	0.9598	0.0119	0.4918	-1	0.851198	1	5.4433
190122	230053	190122	230053	UN		0.0283	0.873	0.0987	0.5352	-1	0.864029	1	8.7125
200306	220297	200306	220297	UN		0.5523	0.4477	0	0.2239	-1	0.760967	1	2.4327
210004	220343	210004	220343	UN		0.04	0.9008	0.0592	0.5096	-1	0.857101	1	3.9834
210028	230046	210028	230046	UN		0.0291	0.8944	0.0766	0.5237	-1	0.860682	1	4.5858
210061	230042	210061	230042	UN		1	0	0	0	-1	0.756738	0	1.5337
210063	230024	210063	230024	UN		0.6949	0.3051	0	0.1525	-1	0.779863	1	2.2755
210115	230077	210115	230077	UN		0.031	0.8483	0.1207	0.5448	-1	0.867031	1	4.1457
210134	230108	210134	230108	UN		0.0208	0.9552	0.024	0.5016	-1	0.853682	1	5.8075

## Sheet: pedigree right
off	par	Mendelian_error	error_rate
220343	210004	499	0.00296524
230046	210028	366	0.00215771
230053	190122	361	0.0021557
230059	190055	362	0.00220106
230077	210115	442	0.00260624
230108	210134	250	0.00145942

## Sheet: pedigree error
off	par	Mendelian_error	error_rate
220297	200306	8306	0.049531
230024	210063	8727	0.0513743
230042	210061	12825	0.0766743
