# Supplementary material for: Comprehensive methylome and transcriptome profiling reveals specific biomarkers for bovine viral diarrhea virus persistent infection in calves
Source: Front Immunol. 2026 Mar 10;17:1763258. doi: 10.3389/fimmu.2026.1763258 (PMC13008631; doi:10.3389/fimmu.2026.1763258)
Supplement: Supplementary file 1 [file DataSheet1.zip › 表/STable2 Transcriptome differential expression analysis.xlsx]

## Sheet: calf_group
baseMean	log2FoldChange	lfcSE	stat	pvalue	padj	Gene
48.3767	5.1328	0.736596	6.96828	3.20843e-12	4.40292e-08	ENSBTAG00000034662
57.7935	-2.04038	0.330841	-6.16726	6.94848e-10	4.7677e-06	ENSBTAG00000052869
254.361	-5.58255	0.986732	-5.65761	1.53494e-08	5.63648e-05	ENSBTAG00000010349
1573.64	-2.57507	0.456093	-5.64593	1.64293e-08	5.63648e-05	ENSBTAG00000000436
1018.34	-2.33905	0.433989	-5.38967	7.05891e-08	0.000193739	ENSBTAG00000050334
721.144	-0.956899	0.18002	-5.31552	1.06352e-07	0.000243245	ENSBTAG00000016918
17.5424	-3.90927	0.74539	-5.24459	1.56629e-07	0.000307059	ENSBTAG00000047181
132.291	-1.08863	0.210507	-5.17146	2.32273e-07	0.000398435	ENSBTAG00000000817
457.056	0.621011	0.121205	5.12365	2.9967e-07	0.000456931	ENSBTAG00000012634
227.452	0.621856	0.122282	5.08543	3.66786e-07	0.00050334	ENSBTAG00000015156
1842.51	0.379157	0.0779671	4.86304	1.15598e-06	0.00144213	ENSBTAG00000018372
226.332	0.773694	0.161984	4.77635	1.78508e-06	0.00188436	ENSBTAG00000031327
155.264	0.753136	0.157222	4.79029	1.66544e-06	0.00188436	ENSBTAG00000021695
2363.34	-0.38039	0.0811041	-4.69014	2.7302e-06	0.00267618	ENSBTAG00000018824
337.805	0.593882	0.12733	4.66413	3.09923e-06	0.00283538	ENSBTAG00000053923
256.046	-0.854534	0.184824	-4.62351	3.77296e-06	0.00309943	ENSBTAG00000016784
574.05	0.636113	0.13769	4.61988	3.83956e-06	0.00309943	ENSBTAG00000031061
969.901	0.373448	0.0816134	4.57582	4.7436e-06	0.00361647	ENSBTAG00000001933
768.28	0.509985	0.113925	4.47651	7.58735e-06	0.00520606	ENSBTAG00000018496
30.8725	1.6765	0.374039	4.48215	7.38954e-06	0.00520606	ENSBTAG00000019008
548.523	-3.01405	0.676912	-4.45265	8.48185e-06	0.00554269	ENSBTAG00000019123
373.404	-0.86973	0.195789	-4.44217	8.90566e-06	0.00555511	ENSBTAG00000016462
143.438	-2.11048	0.482086	-4.37782	1.19871e-05	0.00657996	ENSBTAG00000015127
326.029	-0.493161	0.112503	-4.38355	1.16763e-05	0.00657996	ENSBTAG00000048982
89.9914	0.965973	0.220009	4.39061	1.13033e-05	0.00657996	ENSBTAG00000019678
198.087	0.697371	0.15968	4.36729	1.25797e-05	0.00663968	ENSBTAG00000012880
59.2595	-1.11596	0.257014	-4.34205	1.41163e-05	0.00717472	ENSBTAG00000013078
390.392	0.519326	0.120272	4.31792	1.57509e-05	0.00771965	ENSBTAG00000021720
670.591	0.586528	0.136887	4.28475	1.82942e-05	0.00836839	ENSBTAG00000017496
78.0244	0.913741	0.213118	4.2875	1.80698e-05	0.00836839	ENSBTAG00000048504
369.976	-4.15855	0.994898	-4.17987	2.91672e-05	0.0129117	ENSBTAG00000037778
1040.47	0.302506	0.0729044	4.14935	3.33422e-05	0.0140617	ENSBTAG00000003990
33.9915	-1.64259	0.396174	-4.14613	3.38144e-05	0.0140617	ENSBTAG00000054394
69.6023	0.795916	0.192488	4.13488	3.55147e-05	0.0143344	ENSBTAG00000013136
26.6294	1.29821	0.316069	4.10737	4.00184e-05	0.0156586	ENSBTAG00000003832
4074.87	-1.24819	0.304436	-4.09999	4.13161e-05	0.0156586	ENSBTAG00000008636
221.147	0.641606	0.156686	4.09485	4.22436e-05	0.0156586	ENSBTAG00000008439
381.413	0.601661	0.147148	4.08881	4.33599e-05	0.0156586	ENSBTAG00000009965
325.058	0.57225	0.140203	4.08157	4.47324e-05	0.0157401	ENSBTAG00000000811
260.891	0.716948	0.176691	4.05763	4.95723e-05	0.017007	ENSBTAG00000048280
848.046	0.365072	0.0904081	4.03805	5.38974e-05	0.0177884	ENSBTAG00000008674
1713.24	-2.91593	0.722536	-4.03569	5.44425e-05	0.0177884	ENSBTAG00000002006
1103.57	0.472711	0.118054	4.00421	6.22257e-05	0.0189898	ENSBTAG00000000014
55.4186	-3.99356	0.998432	-3.99984	6.33859e-05	0.0189898	ENSBTAG00000001864
229.322	-0.699728	0.174983	-3.99884	6.36547e-05	0.0189898	ENSBTAG00000004406
473.458	0.443386	0.110813	4.00121	6.30192e-05	0.0189898	ENSBTAG00000051572
310.591	-1.49781	0.377979	-3.96268	7.41128e-05	0.0201809	ENSBTAG00000014127
206.787	-2.75958	0.696048	-3.96464	7.35056e-05	0.0201809	ENSBTAG00000051298
626.384	0.490906	0.123377	3.97892	6.92284e-05	0.0201809	ENSBTAG00000000417
192.403	0.554952	0.140145	3.95984	7.5e-05	0.0201809	ENSBTAG00000009029
280.762	0.530768	0.133708	3.9696	7.1993e-05	0.0201809	ENSBTAG00000014101
40.0065	7.91323	2.00344	3.94983	7.82075e-05	0.0206393	ENSBTAG00000001610
39.8616	-2.99685	0.760139	-3.9425	8.06372e-05	0.0208711	ENSBTAG00000010273
56.8274	0.798131	0.202669	3.9381	8.21279e-05	0.0208711	ENSBTAG00000011924
351.502	1.14784	0.293403	3.91217	9.14693e-05	0.0228224	ENSBTAG00000001465
854.52	-0.619047	0.159747	-3.87518	0.000106547	0.0231194	ENSBTAG00000011156
1133	-0.480236	0.123582	-3.88596	0.000101926	0.0231194	ENSBTAG00000013288
4347.42	-2.55608	0.658411	-3.88219	0.00010352	0.0231194	ENSBTAG00000001321
300.671	-0.764816	0.197245	-3.8775	0.000105537	0.0231194	ENSBTAG00000004028
1459.51	0.407851	0.105168	3.8781	0.000105274	0.0231194	ENSBTAG00000026320
23.5062	-2.09559	0.539621	-3.88344	0.00010299	0.0231194	ENSBTAG00000050969
3501	-0.423228	0.108514	-3.90021	9.61073e-05	0.0231194	ENSBTAG00000003840
176.707	0.479016	0.123589	3.87586	0.000106247	0.0231194	ENSBTAG00000030769
933.553	-0.604289	0.156055	-3.87228	0.000107822	0.0231194	ENSBTAG00000003892
4310.18	1.07174	0.277363	3.86404	0.000111525	0.0235455	ENSBTAG00000012640
267.362	-0.961446	0.249533	-3.85298	0.000116689	0.0242624	ENSBTAG00000020315
247.753	-0.955458	0.24829	-3.84816	0.000119009	0.0243756	ENSBTAG00000025964
803.19	1.45541	0.37875	3.84267	0.000121705	0.0245611	ENSBTAG00000008182
1510.41	0.340664	0.0891575	3.82093	0.000132952	0.0260643	ENSBTAG00000017633
1228.3	-1.08056	0.282784	-3.82114	0.000132838	0.0260643	ENSBTAG00000000163
852.963	0.442241	0.115931	3.81468	0.00013636	0.0263559	ENSBTAG00000008977
211.189	-1.05099	0.276395	-3.80249	0.00014325	0.0269291	ENSBTAG00000053044
515.585	0.424659	0.111656	3.80328	0.000142792	0.0269291	ENSBTAG00000018837
111.942	-0.77225	0.203785	-3.78953	0.000150934	0.0272535	ENSBTAG00000038610
1148.7	0.5126	0.135213	3.79105	0.000150011	0.0272535	ENSBTAG00000013882
728.266	0.461468	0.121677	3.79257	0.000149097	0.0272535	ENSBTAG00000048059
615.818	-0.598759	0.158151	-3.78599	0.000153101	0.0272857	ENSBTAG00000032603
796.223	-0.567707	0.150099	-3.78222	0.000155438	0.0273472	ENSBTAG00000008805
71.7439	-0.992357	0.262755	-3.77674	0.000158892	0.0274434	ENSBTAG00000005124
41.4476	1.95578	0.518083	3.77504	0.000159985	0.0274434	ENSBTAG00000000782
231.875	0.470784	0.124838	3.77118	0.00016248	0.0275272	ENSBTAG00000008543
228.018	0.696542	0.18565	3.7519	0.000175497	0.0281134	ENSBTAG00000046542
670.214	-2.76706	0.737496	-3.75197	0.00017545	0.0281134	ENSBTAG00000013125
1526.21	-0.429357	0.114508	-3.74958	0.000177132	0.0281134	ENSBTAG00000030600
30.9254	-1.32156	0.351536	-3.75938	0.000170332	0.0281134	ENSBTAG00000021381
8732.22	1.58961	0.422736	3.76029	0.000169714	0.0281134	ENSBTAG00000005146
740.957	0.581191	0.155331	3.74162	0.000182836	0.0281134	ENSBTAG00000003548
64.5871	-1.46542	0.391803	-3.74018	0.000183886	0.0281134	ENSBTAG00000015541
875.226	0.405978	0.108426	3.74427	0.00018092	0.0281134	ENSBTAG00000021785
381.858	0.564281	0.150897	3.73951	0.000184377	0.0281134	ENSBTAG00000019804
612.316	-0.362569	0.0971093	-3.73361	0.000188751	0.0284641	ENSBTAG00000002323
249.401	-0.932174	0.249938	-3.72962	0.000191765	0.0286043	ENSBTAG00000011204
1210.43	-0.538013	0.144966	-3.71131	0.000206189	0.0288728	ENSBTAG00000018986
1115.35	-0.51728	0.139095	-3.71891	0.000200087	0.0288728	ENSBTAG00000012239
562.011	0.587013	0.158119	3.71247	0.00020525	0.0288728	ENSBTAG00000007812
1375.76	-1.50729	0.40522	-3.71967	0.000199482	0.0288728	ENSBTAG00000008259
948.768	0.386798	0.10422	3.71137	0.000206144	0.0288728	ENSBTAG00000003815
654.627	0.490115	0.131955	3.71426	0.000203801	0.0288728	ENSBTAG00000021805
2363.33	0.417285	0.112789	3.69969	0.000215866	0.0299225	ENSBTAG00000021474
2268.79	-0.571676	0.154723	-3.69484	0.000220027	0.0299255	ENSBTAG00000018979
371.756	0.85829	0.232468	3.69208	0.000222429	0.0299255	ENSBTAG00000014149
1783.35	0.266016	0.0720342	3.69292	0.000221698	0.0299255	ENSBTAG00000009960
51.6064	-1.29371	0.351353	-3.68207	0.000231349	0.0304903	ENSBTAG00000054233
1744.93	0.259117	0.0704134	3.67994	0.000233293	0.0304903	ENSBTAG00000002045
2399.09	-0.488654	0.132701	-3.68237	0.000231072	0.0304903	ENSBTAG00000001529
80.1568	-0.702877	0.191978	-3.66123	0.000251006	0.0321921	ENSBTAG00000007689
691.679	0.531636	0.14518	3.66191	0.000250342	0.0321921	ENSBTAG00000000913
216.624	0.669403	0.183366	3.65065	0.000261579	0.0332375	ENSBTAG00000019163
104.944	-0.992841	0.272505	-3.64338	0.000269076	0.0332661	ENSBTAG00000017354
667.496	0.484452	0.132966	3.64343	0.000269028	0.0332661	ENSBTAG00000019911
100.81	0.896955	0.24589	3.64779	0.000264508	0.0332661	ENSBTAG00000010007
211.572	0.477079	0.131266	3.63445	0.000278569	0.0333026	ENSBTAG00000009163
13858	0.390353	0.107456	3.63269	0.000280479	0.0333026	ENSBTAG00000051254
1238.63	-0.408348	0.112279	-3.63691	0.000275924	0.0333026	ENSBTAG00000000184
1071.6	-0.433518	0.11919	-3.6372	0.000275618	0.0333026	ENSBTAG00000000683
193.239	0.531645	0.146388	3.63175	0.000281506	0.0333026	ENSBTAG00000020047
2251.1	0.404458	0.111523	3.62669	0.000287081	0.0336719	ENSBTAG00000014775
494.299	-0.928976	0.256394	-3.62324	0.000290931	0.0338152	ENSBTAG00000000494
14.5535	-1.51326	0.417889	-3.62121	0.000293231	0.0338152	ENSBTAG00000050864
771.221	-0.424615	0.11778	-3.60515	0.000311977	0.035216	ENSBTAG00000016448
799.464	-1.31922	0.366152	-3.60294	0.000314644	0.035216	ENSBTAG00000006561
659.141	-0.711172	0.197239	-3.60564	0.000311382	0.035216	ENSBTAG00000017469
186.435	0.545163	0.151434	3.60001	0.000318209	0.035216	ENSBTAG00000002904
2288.24	-0.901542	0.250287	-3.60204	0.000315735	0.035216	ENSBTAG00000051704
19.291	-5.12115	1.42546	-3.59262	0.000327364	0.0359393	ENSBTAG00000007101
430.628	0.461074	0.128726	3.58182	0.000341208	0.0360185	ENSBTAG00000018387
300.952	-2.35331	0.65682	-3.58289	0.000339819	0.0360185	ENSBTAG00000010303
38.2963	1.20379	0.335923	3.58352	0.000338989	0.0360185	ENSBTAG00000005164
272.44	0.514846	0.14342	3.58979	0.000330947	0.0360185	ENSBTAG00000003644
301.803	0.460431	0.128493	3.5833	0.000339275	0.0360185	ENSBTAG00000019593
1911.6	-0.975579	0.272998	-3.57358	0.000352133	0.0368879	ENSBTAG00000025219
215.986	0.658494	0.18483	3.56271	0.000367048	0.0377262	ENSBTAG00000014798
772.594	0.422142	0.118458	3.56364	0.000365753	0.0377262	ENSBTAG00000008396
597.154	0.357945	0.100497	3.56176	0.000368382	0.0377262	ENSBTAG00000012898
606.104	0.575741	0.162057	3.5527	0.000381295	0.0384799	ENSBTAG00000018339
92.6032	1.4922	0.420024	3.55266	0.00038135	0.0384799	ENSBTAG00000050630
140.534	-0.801985	0.226281	-3.54421	0.000393796	0.0391598	ENSBTAG00000018324
14788.5	0.410854	0.115863	3.54603	0.000391084	0.0391598	ENSBTAG00000007737
649.727	1.01383	0.286376	3.54022	0.00039979	0.0394699	ENSBTAG00000011677
11.1453	4.72423	1.3356	3.53715	0.000404465	0.0396462	ENSBTAG00000037539
1272.83	-0.390731	0.11059	-3.53315	0.000410636	0.0399558	ENSBTAG00000001599
237.014	-0.771645	0.218513	-3.53135	0.000413446	0.0399558	ENSBTAG00000015904
990.703	0.448921	0.127246	3.52797	0.000418756	0.0401859	ENSBTAG00000012777
78.5532	-1.11965	0.318285	-3.51777	0.000435187	0.0414727	ENSBTAG00000016275
863.45	-0.699412	0.199198	-3.51114	0.00044619	0.0417107	ENSBTAG00000006678
203.596	0.563833	0.16047	3.51363	0.000442024	0.0417107	ENSBTAG00000004664
59.2274	-1.55888	0.444027	-3.51077	0.000446803	0.0417107	ENSBTAG00000049300
470.951	-0.500882	0.142784	-3.50797	0.000451537	0.0418678	ENSBTAG00000020700
607.311	0.427375	0.122028	3.50227	0.000461318	0.0424877	ENSBTAG00000010584
205.769	0.5313	0.152022	3.49489	0.000474262	0.0433887	ENSBTAG00000015546
24.5767	1.81	0.519526	3.48395	0.000494068	0.0440265	ENSBTAG00000026758
327.663	0.58673	0.168337	3.48545	0.000491318	0.0440265	ENSBTAG00000004521
993.146	-0.505057	0.144784	-3.48835	0.000486013	0.0440265	ENSBTAG00000010718
265.999	0.575374	0.165021	3.48666	0.000489087	0.0440265	ENSBTAG00000021822
1082.52	-0.379419	0.109122	-3.47702	0.000507016	0.0448889	ENSBTAG00000004934
202.441	-0.740938	0.213295	-3.47377	0.000513203	0.0451454	ENSBTAG00000004426
204.155	-0.868758	0.250429	-3.46908	0.000522249	0.0453596	ENSBTAG00000002492
50.6539	0.825614	0.237899	3.47044	0.000519599	0.0453596	ENSBTAG00000001286
915.407	1.28989	0.373082	3.45738	0.000545458	0.0470775	ENSBTAG00000013781
479.965	0.456796	0.132283	3.45316	0.000554055	0.0474132	ENSBTAG00000012470
766.522	0.585354	0.169565	3.45209	0.000556258	0.0474132	ENSBTAG00000001792
476.916	0.427395	0.123918	3.44903	0.000562614	0.047659	ENSBTAG00000016724
1013.8	0.562087	0.163056	3.44721	0.000566408	0.047686	ENSBTAG00000004343
692.135	-0.342707	0.0995098	-3.44396	0.000573271	0.0477653	ENSBTAG00000016980
186.272	-0.737237	0.214097	-3.44346	0.000574311	0.0477653	ENSBTAG00000009994
178.744	0.616414	0.179305	3.4378	0.000586471	0.0484691	ENSBTAG00000005385
1359.14	0.465868	0.135575	3.43625	0.000589837	0.0484691	ENSBTAG00000008648
10362.6	0.407388	0.118711	3.43177	0.000599665	0.0489833	ENSBTAG00000010447
595.528	-0.735466	0.215024	-3.42039	0.000625305	0.0506945	ENSBTAG00000002490
296.312	-0.704583	0.206065	-3.41922	0.000628002	0.0506945	ENSBTAG00000008288
324.565	-0.787425	0.230414	-3.41743	0.000632146	0.0507306	ENSBTAG00000000088
644.258	-1.1193	0.328571	-3.40656	0.00065788	0.0517246	ENSBTAG00000014880
295.626	0.533961	0.156777	3.40586	0.00065957	0.0517246	ENSBTAG00000005272
9.32344	-1.88649	0.553898	-3.40584	0.000659608	0.0517246	ENSBTAG00000007307
702.347	-0.74561	0.21878	-3.40804	0.000654314	0.0517246	ENSBTAG00000008371
255.569	0.525608	0.154596	3.39989	0.000674139	0.0524787	ENSBTAG00000014918
449.994	0.492927	0.145031	3.39878	0.000676874	0.0524787	ENSBTAG00000004874
192.002	0.548696	0.161671	3.39391	0.000689021	0.0529483	ENSBTAG00000013126
30.1269	1.30786	0.385427	3.39327	0.000690646	0.0529483	ENSBTAG00000002559
32626.3	0.500953	0.14815	3.3814	0.000721178	0.0540081	ENSBTAG00000005654
629.601	-0.616264	0.182312	-3.38027	0.000724148	0.0540081	ENSBTAG00000010388
29.7971	-1.54498	0.456811	-3.38211	0.000719323	0.0540081	ENSBTAG00000010060
499.311	0.507647	0.150102	3.382	0.000719597	0.0540081	ENSBTAG00000007754
1719.68	-0.428439	0.126561	-3.38524	0.000711151	0.0540081	ENSBTAG00000002795
5446.63	0.444925	0.131712	3.37801	0.000730132	0.05416	ENSBTAG00000051907
640.829	-0.853854	0.252897	-3.3763	0.000734688	0.054205	ENSBTAG00000015630
370.829	-0.414545	0.122899	-3.37304	0.000743421	0.054556	ENSBTAG00000006129
858.186	-0.601337	0.178698	-3.36511	0.000765134	0.0552628	ENSBTAG00000008006
301.799	0.437604	0.130013	3.36584	0.00076311	0.0552628	ENSBTAG00000009449
113.15	-0.67471	0.200385	-3.36706	0.000759735	0.0552628	ENSBTAG00000038126
73.1169	1.0256	0.305623	3.35577	0.000791433	0.0565869	ENSBTAG00000004092
846.089	-0.417516	0.124421	-3.35568	0.000791714	0.0565869	ENSBTAG00000007648
296.723	-0.449824	0.134107	-3.35421	0.000795912	0.0565922	ENSBTAG00000001579
346.802	0.450929	0.134743	3.34659	0.00081813	0.0578722	ENSBTAG00000003388
417.308	0.550204	0.164814	3.33833	0.000842841	0.0593144	ENSBTAG00000017951
415.309	-0.695042	0.208389	-3.33532	0.000852025	0.0596548	ENSBTAG00000009471
2023.48	-0.504768	0.151555	-3.3306	0.000866579	0.0600609	ENSBTAG00000013451
203.501	0.399087	0.119787	3.33163	0.000863375	0.0600609	ENSBTAG00000013947
2080.04	-0.395238	0.119021	-3.32074	0.000897779	0.0600765	ENSBTAG00000017850
539.772	-0.541751	0.163148	-3.32061	0.000898213	0.0600765	ENSBTAG00000020614
1070.91	-0.662116	0.199184	-3.32415	0.000886892	0.0600765	ENSBTAG00000007489
489.67	-0.650192	0.19561	-3.32392	0.000887605	0.0600765	ENSBTAG00000039662
305.029	0.581895	0.175297	3.31949	0.000901827	0.0600765	ENSBTAG00000010311
455.653	-0.799125	0.240145	-3.32767	0.000875744	0.0600765	ENSBTAG00000006193
274.084	-1.03282	0.311133	-3.31956	0.000901596	0.0600765	ENSBTAG00000046239
10.245	2.57832	0.774582	3.32865	0.000872669	0.0600765	ENSBTAG00000006457
489.821	0.491119	0.148167	3.31463	0.000917636	0.0608344	ENSBTAG00000021544
1052.82	-0.467452	0.141102	-3.31285	0.000923497	0.0609286	ENSBTAG00000015022
199.594	0.490671	0.148304	3.30855	0.0009378	0.0615762	ENSBTAG00000018637
855.699	-0.790927	0.239325	-3.30482	0.000950359	0.0619363	ENSBTAG00000008649
1503.52	-0.739099	0.223681	-3.30425	0.000952311	0.0619363	ENSBTAG00000010935
711.085	-0.520594	0.157647	-3.30227	0.000959054	0.0620807	ENSBTAG00000018260
1168.71	-0.437653	0.132749	-3.29683	0.00097782	0.0629983	ENSBTAG00000002726
138.204	0.573554	0.17417	3.29307	0.000990996	0.0630089	ENSBTAG00000003083
599.008	-0.49498	0.150332	-3.29257	0.000992769	0.0630089	ENSBTAG00000020933
106.967	-0.772365	0.234655	-3.2915	0.000996562	0.0630089	ENSBTAG00000017571
72.9195	-1.08829	0.331943	-3.27855	0.00104343	0.0630089	ENSBTAG00000010763
1215.01	-0.388663	0.118362	-3.28368	0.00102462	0.0630089	ENSBTAG00000034936
335.906	0.553246	0.168275	3.28775	0.0010099	0.0630089	ENSBTAG00000050722
797.338	-0.894246	0.272351	-3.28343	0.00102552	0.0630089	ENSBTAG00000000816
4855.29	0.395364	0.120127	3.29122	0.000997533	0.0630089	ENSBTAG00000000432
269.683	0.853192	0.260137	3.27978	0.00103887	0.0630089	ENSBTAG00000002129
302.554	0.568725	0.173422	3.27944	0.00104015	0.0630089	ENSBTAG00000002999
637.892	0.484774	0.147825	3.27938	0.00104036	0.0630089	ENSBTAG00000009914
480.291	-0.712244	0.217305	-3.27762	0.00104686	0.0630089	ENSBTAG00000022847
1201.75	-0.440272	0.134151	-3.28191	0.00103108	0.0630089	ENSBTAG00000038316
500.774	-0.823252	0.250582	-3.28536	0.00101853	0.0630089	ENSBTAG00000031998
248.075	0.726386	0.221427	3.28048	0.0010363	0.0630089	ENSBTAG00000039620
4007.1	0.545534	0.167092	3.26487	0.00109515	0.0636809	ENSBTAG00000018073
1003.71	-0.70842	0.216684	-3.26936	0.00107791	0.0636809	ENSBTAG00000003097
221.437	0.609764	0.186687	3.26624	0.00108984	0.0636809	ENSBTAG00000006073
542.905	0.426112	0.130483	3.26565	0.00109213	0.0636809	ENSBTAG00000038691
1728.25	-0.286354	0.0876184	-3.26819	0.00108238	0.0636809	ENSBTAG00000012321
810.741	-0.466455	0.142789	-3.26674	0.00108794	0.0636809	ENSBTAG00000020994
344.079	0.532294	0.16274	3.27082	0.00107236	0.0636809	ENSBTAG00000054726
41.7368	-1.00873	0.308201	-3.27294	0.00106434	0.0636809	ENSBTAG00000051318
80.0067	0.738594	0.226513	3.26071	0.00111133	0.0641239	ENSBTAG00000046900
322.679	0.363601	0.111517	3.26051	0.00111211	0.0641239	ENSBTAG00000011753
234.511	-0.473852	0.145425	-3.25838	0.00112048	0.0643364	ENSBTAG00000014138
274.189	-1.04685	0.321575	-3.25538	0.00113242	0.0647509	ENSBTAG00000009852
373.126	-0.968637	0.298179	-3.24851	0.00116011	0.0648088	ENSBTAG00000004154
446.589	0.505508	0.155742	3.2458	0.00117122	0.0648088	ENSBTAG00000011111
60.1113	-0.994982	0.305838	-3.2533	0.00114074	0.0648088	ENSBTAG00000000819
118.005	0.573165	0.176246	3.25208	0.00114565	0.0648088	ENSBTAG00000048824
1283.76	-0.341473	0.105203	-3.24584	0.00117105	0.0648088	ENSBTAG00000006114
102.286	-0.917171	0.282421	-3.24753	0.00116412	0.0648088	ENSBTAG00000053945
778.629	0.40597	0.125015	3.24736	0.0011648	0.0648088	ENSBTAG00000007363
161.74	-1.14641	0.353018	-3.24746	0.00116441	0.0648088	ENSBTAG00000007074
64.119	0.770507	0.237689	3.24166	0.00118835	0.0651921	ENSBTAG00000017504
388.179	0.431973	0.133297	3.24069	0.00119239	0.0651921	ENSBTAG00000009504
740.239	0.454062	0.14011	3.24075	0.00119214	0.0651921	ENSBTAG00000004910
334.78	-0.821765	0.253683	-3.23934	0.00119808	0.0652428	ENSBTAG00000005847
19.7605	-1.19192	0.368662	-3.23309	0.0012246	0.0656201	ENSBTAG00000046608
2529.72	0.388749	0.12044	3.22775	0.00124768	0.0656201	ENSBTAG00000006085
165.12	-0.555711	0.171767	-3.23525	0.00121535	0.0656201	ENSBTAG00000011363
409.139	0.466984	0.144559	3.2304	0.00123618	0.0656201	ENSBTAG00000016723
9261.11	0.380049	0.117747	3.22767	0.00124804	0.0656201	ENSBTAG00000052337
676.412	0.429717	0.13297	3.23167	0.00123068	0.0656201	ENSBTAG00000019871
1620.59	-0.55394	0.171549	-3.22905	0.00124203	0.0656201	ENSBTAG00000016533
976.051	-0.304667	0.094369	-3.22847	0.00124455	0.0656201	ENSBTAG00000006287
717.626	0.524038	0.162093	3.23295	0.00122521	0.0656201	ENSBTAG00000014122
248.539	0.565876	0.1755	3.22437	0.00126252	0.0660266	ENSBTAG00000007632
1003.62	-0.529049	0.164117	-3.2236	0.00126589	0.0660266	ENSBTAG00000018436
23023.2	0.413061	0.128175	3.22263	0.00127021	0.0660266	ENSBTAG00000008631
1339.81	0.254714	0.0792174	3.21538	0.00130271	0.0662113	ENSBTAG00000003476
858.292	-0.560792	0.174331	-3.21683	0.00129615	0.0662113	ENSBTAG00000010113
37.5403	-1.34506	0.417799	-3.2194	0.00128458	0.0662113	ENSBTAG00000020469
345.008	-0.598036	0.185981	-3.21558	0.00130182	0.0662113	ENSBTAG00000018270
1439.72	-0.499701	0.155339	-3.21685	0.00129607	0.0662113	ENSBTAG00000012564
10.077	-1.88062	0.584365	-3.21822	0.0012899	0.0662113	ENSBTAG00000055174
310.053	0.471244	0.146804	3.21001	0.00132731	0.0672127	ENSBTAG00000002327
985.676	-0.374719	0.117027	-3.20198	0.00136486	0.0675728	ENSBTAG00000004815
388.837	0.466383	0.145418	3.20719	0.00134041	0.0675728	ENSBTAG00000031185
3510.28	-0.310752	0.0970637	-3.20153	0.001367	0.0675728	ENSBTAG00000047834
1288.33	0.457676	0.142973	3.20113	0.00136889	0.0675728	ENSBTAG00000020998
1131.2	-0.484648	0.151206	-3.20521	0.00134963	0.0675728	ENSBTAG00000020268
76.0358	-0.734468	0.229131	-3.20545	0.0013485	0.0675728	ENSBTAG00000042837
1019.75	-1.01973	0.318318	-3.20349	0.00135772	0.0675728	ENSBTAG00000014465
106.541	0.67125	0.21005	3.19567	0.00139506	0.0686178	ENSBTAG00000051402
509.1	0.396808	0.124226	3.19424	0.00140198	0.0686933	ENSBTAG00000000389
15313.6	0.401026	0.125584	3.19329	0.0014066	0.0686933	ENSBTAG00000005142
893.314	-0.479651	0.150372	-3.18977	0.00142386	0.0688013	ENSBTAG00000006893
535.826	-0.393913	0.123482	-3.19005	0.00142246	0.0688013	ENSBTAG00000002959
174.452	0.599912	0.188015	3.19077	0.00141894	0.0688013	ENSBTAG00000012421
309.053	0.732029	0.229641	3.18772	0.00143401	0.0688075	ENSBTAG00000012609
436.256	-0.51999	0.163085	-3.18845	0.00143038	0.0688075	ENSBTAG00000006255
299.041	0.364541	0.114494	3.18395	0.00145282	0.0689863	ENSBTAG00000050962
602.595	-0.465846	0.146235	-3.18559	0.00144458	0.0689863	ENSBTAG00000006489
932.08	-0.402148	0.126267	-3.18491	0.00144801	0.0689863	ENSBTAG00000015713
321.024	-1.01968	0.32092	-3.17737	0.00148617	0.0693696	ENSBTAG00000005861
435.233	0.430343	0.135385	3.17866	0.0014796	0.0693696	ENSBTAG00000019867
258.103	0.636629	0.200305	3.17829	0.00148145	0.0693696	ENSBTAG00000046415
45.1888	-0.947277	0.297866	-3.18021	0.00147167	0.0693696	ENSBTAG00000052827
440.42	0.372432	0.117149	3.17912	0.00147722	0.0693696	ENSBTAG00000009491
212.892	-0.696015	0.219156	-3.17589	0.00149379	0.0694889	ENSBTAG00000045966
689.841	0.255309	0.0804503	3.1735	0.00150611	0.0698254	ENSBTAG00000003570
196.69	-0.956813	0.302058	-3.16765	0.00153676	0.0698308	ENSBTAG00000003378
1967.06	-0.331601	0.104587	-3.17057	0.00152141	0.0698308	ENSBTAG00000046699
506.619	-0.796835	0.251533	-3.16791	0.00153538	0.0698308	ENSBTAG00000005571
287.715	0.478029	0.150867	3.16855	0.001532	0.0698308	ENSBTAG00000019830
1669.43	-0.802818	0.253353	-3.16878	0.00153082	0.0698308	ENSBTAG00000002755
152.157	-0.74042	0.233391	-3.17245	0.00151161	0.0698308	ENSBTAG00000000483
552.327	-0.409746	0.129401	-3.16648	0.00154298	0.0698821	ENSBTAG00000006323
1165.75	-0.530315	0.167749	-3.16135	0.00157037	0.0702235	ENSBTAG00000015887
1958.17	-0.222176	0.0702723	-3.16165	0.00156879	0.0702235	ENSBTAG00000014079
1316.05	-0.463409	0.146573	-3.16162	0.00156893	0.0702235	ENSBTAG00000021675
428.803	0.457863	0.144837	3.16124	0.00157098	0.0702235	ENSBTAG00000027361
132.253	0.432752	0.137122	3.15597	0.00159965	0.0712726	ENSBTAG00000018172
1379.57	-0.518613	0.164505	-3.15256	0.00161845	0.0718768	ENSBTAG00000010395
431.485	0.482406	0.153087	3.15119	0.00162604	0.0719812	ENSBTAG00000011918
645.246	-0.483449	0.15349	-3.14971	0.00163433	0.0721153	ENSBTAG00000021592
18.7224	-1.66312	0.528228	-3.1485	0.00164112	0.072183	ENSBTAG00000010382
2316.43	0.334385	0.106248	3.1472	0.00164845	0.0722735	ENSBTAG00000019851
170.419	-0.63361	0.201499	-3.14448	0.0016638	0.0727146	ENSBTAG00000051406
1389.26	-0.382235	0.121667	-3.14165	0.00167997	0.0727262	ENSBTAG00000007330
747.962	0.39911	0.127018	3.14215	0.00167715	0.0727262	ENSBTAG00000030648
295.913	0.512862	0.1632	3.14254	0.00167487	0.0727262	ENSBTAG00000000343
13189.9	-0.529462	0.168809	-3.13645	0.00171006	0.0728795	ENSBTAG00000021024
194.918	0.448929	0.143069	3.13785	0.00170194	0.0728795	ENSBTAG00000014777
71.9848	0.613117	0.195387	3.13797	0.00170123	0.0728795	ENSBTAG00000019104
199.899	0.659819	0.210283	3.13777	0.00170237	0.0728795	ENSBTAG00000003025
126.203	0.587854	0.187376	3.1373	0.00170511	0.0728795	ENSBTAG00000009200
3040.78	-0.495516	0.15808	-3.1346	0.00172091	0.0728892	ENSBTAG00000015474
163.346	-0.691709	0.220666	-3.13465	0.0017206	0.0728892	ENSBTAG00000051794
668.178	-0.79332	0.25327	-3.13231	0.00173434	0.0730097	ENSBTAG00000054986
473.945	-0.734382	0.234454	-3.1323	0.0017344	0.0730097	ENSBTAG00000001617
97.58	-0.586198	0.18751	-3.12623	0.00177064	0.0730705	ENSBTAG00000021703
280.908	0.423453	0.135698	3.12056	0.00180506	0.0730705	ENSBTAG00000022292
4003.19	-0.431794	0.138295	-3.12226	0.00179468	0.0730705	ENSBTAG00000008072
4172.48	-0.858364	0.274756	-3.12409	0.00178353	0.0730705	ENSBTAG00000009256
430.76	0.471742	0.150832	3.1276	0.0017624	0.0730705	ENSBTAG00000009479
10.0672	2.29008	0.731563	3.13039	0.00174576	0.0730705	ENSBTAG00000019627
182.599	0.599707	0.19168	3.12869	0.00175586	0.0730705	ENSBTAG00000044112
365.857	-0.484863	0.155295	-3.1222	0.00179507	0.0730705	ENSBTAG00000018334
925.995	0.381942	0.122283	3.12343	0.00178757	0.0730705	ENSBTAG00000020405
28447	-0.374727	0.120023	-3.12213	0.00179546	0.0730705	ENSBTAG00000023144
260.361	-0.843184	0.270081	-3.12196	0.00179651	0.0730705	ENSBTAG00000016615
651.725	0.63609	0.203811	3.12098	0.00180253	0.0730705	ENSBTAG00000020535
136.34	-0.989067	0.316713	-3.12291	0.00179074	0.0730705	ENSBTAG00000049469
533.007	0.439886	0.141719	3.10392	0.00190974	0.0765971	ENSBTAG00000012644
16739.4	0.939152	0.302426	3.1054	0.00190023	0.0765971	ENSBTAG00000012638
195.388	-0.663292	0.213746	-3.10318	0.00191451	0.0765971	ENSBTAG00000043981
939.699	0.405006	0.130482	3.10393	0.00190968	0.0765971	ENSBTAG00000005573
646.497	-0.491237	0.158357	-3.10208	0.00192164	0.076659	ENSBTAG00000012808
3242.89	-0.946725	0.305571	-3.09822	0.0019469	0.0769951	ENSBTAG00000002623
681.065	0.48755	0.15733	3.09889	0.00194244	0.0769951	ENSBTAG00000006244
179.26	0.660225	0.213097	3.09824	0.00194672	0.0769951	ENSBTAG00000018809
2422.39	-0.604678	0.195567	-3.09193	0.00198858	0.0773228	ENSBTAG00000017797
1519	-0.228994	0.0739747	-3.09558	0.00196432	0.0773228	ENSBTAG00000011395
480.179	-0.640118	0.207104	-3.0908	0.0019962	0.0773228	ENSBTAG00000019750
296.728	-0.521004	0.168372	-3.09436	0.00197237	0.0773228	ENSBTAG00000016795
440.906	0.55996	0.180913	3.09518	0.00196692	0.0773228	ENSBTAG00000008692
27861.4	0.33721	0.109194	3.08818	0.00201386	0.0773228	ENSBTAG00000018320
791.627	0.365207	0.118175	3.09039	0.00199891	0.0773228	ENSBTAG00000003001
31.6776	-0.937421	0.303047	-3.09332	0.00197932	0.0773228	ENSBTAG00000014439
364.414	0.576993	0.186873	3.08762	0.00201766	0.0773228	ENSBTAG00000000807
150.331	0.549137	0.177793	3.08864	0.00201078	0.0773228	ENSBTAG00000017622
709.432	-0.318079	0.103043	-3.08686	0.0020228	0.0773228	ENSBTAG00000000423
37.9393	-1.38015	0.446983	-3.0877	0.00201715	0.0773228	ENSBTAG00000050650
1266.09	-0.640452	0.207554	-3.08571	0.00203066	0.0773425	ENSBTAG00000003935
472.471	0.415235	0.134628	3.08431	0.00204022	0.0773425	ENSBTAG00000019025
836.633	-0.568142	0.184196	-3.08444	0.00203933	0.0773425	ENSBTAG00000018272
999.963	-0.480135	0.156031	-3.07719	0.00208965	0.0789373	ENSBTAG00000006878
992.119	-0.590203	0.191836	-3.07659	0.0020938	0.0789373	ENSBTAG00000044074
2884.52	-0.313483	0.101938	-3.07525	0.00210327	0.0790772	ENSBTAG00000003064
425.236	0.46417	0.151039	3.07317	0.00211796	0.079412	ENSBTAG00000005819
296.763	-0.903661	0.294374	-3.06977	0.0021422	0.080102	ENSBTAG00000013938
564.679	0.615246	0.200879	3.06277	0.00219299	0.0804906	ENSBTAG00000002182
1095.32	-0.611437	0.199721	-3.06146	0.00220262	0.0804906	ENSBTAG00000013118
137.33	1.01465	0.331447	3.06127	0.00220401	0.0804906	ENSBTAG00000004263
80.9957	-0.756547	0.246664	-3.06712	0.00216133	0.0804906	ENSBTAG00000012817
1432.4	-0.363429	0.118591	-3.06457	0.00217986	0.0804906	ENSBTAG00000007335
840.978	-0.566685	0.185126	-3.06108	0.00220538	0.0804906	ENSBTAG00000012852
538.469	-0.892809	0.291586	-3.0619	0.00219934	0.0804906	ENSBTAG00000003541
901.957	0.303323	0.0990143	3.06343	0.00218816	0.0804906	ENSBTAG00000005792
279.015	0.520242	0.169868	3.06264	0.00219397	0.0804906	ENSBTAG00000019803
738.166	0.326087	0.106597	3.05905	0.00222042	0.0808243	ENSBTAG00000013776
2842	-2.45231	0.801967	-3.05787	0.00222915	0.0809276	ENSBTAG00000037558
537.301	0.416311	0.136432	3.05141	0.00227768	0.0824713	ENSBTAG00000007367
1270.22	0.39234	0.128623	3.0503	0.00228611	0.0825586	ENSBTAG00000021262
1261.43	0.487949	0.160087	3.04803	0.0023035	0.0829685	ENSBTAG00000008292
434.526	-0.488659	0.160456	-3.04543	0.00232345	0.0834095	ENSBTAG00000008533
1188.2	0.401163	0.131785	3.04407	0.00233398	0.0834095	ENSBTAG00000013390
63.1634	-0.798611	0.262337	-3.04421	0.00233292	0.0834095	ENSBTAG00000003958
1404.8	0.368515	0.121173	3.04122	0.00235621	0.0839852	ENSBTAG00000001698
356.802	0.877257	0.288617	3.03952	0.00236956	0.0842423	ENSBTAG00000005364
118.761	0.484059	0.159312	3.03844	0.00237806	0.084326	ENSBTAG00000044038
1567.03	0.397211	0.130806	3.03665	0.0023922	0.0843602	ENSBTAG00000030503
341.001	0.406202	0.133812	3.03562	0.00240045	0.0843602	ENSBTAG00000024756
289.461	-0.657195	0.216583	-3.03438	0.00241029	0.0843602	ENSBTAG00000016823
236.971	0.949142	0.312868	3.03368	0.00241591	0.0843602	ENSBTAG00000049426
113.103	-0.765109	0.25197	-3.03651	0.00239332	0.0843602	ENSBTAG00000019755
8.13938	2.54431	0.838526	3.03427	0.00241118	0.0843602	ENSBTAG00000052012
521.298	0.437095	0.144314	3.02877	0.00245552	0.0853469	ENSBTAG00000003484
2203.65	-0.279815	0.0924131	-3.02787	0.00246283	0.0853469	ENSBTAG00000006506
1434.33	0.21251	0.0701785	3.02814	0.00246063	0.0853469	ENSBTAG00000046485
874.309	0.46008	0.152145	3.02396	0.00249485	0.0860223	ENSBTAG00000000694
570.879	0.320054	0.105817	3.0246	0.00248964	0.0860223	ENSBTAG00000001962
139.557	0.842394	0.278842	3.02104	0.00251905	0.0866391	ENSBTAG00000003923
385.269	-0.546873	0.181296	-3.01646	0.00255742	0.0877215	ENSBTAG00000005474
26.1806	-0.935173	0.31025	-3.01426	0.0025761	0.0877215	ENSBTAG00000005788
658.407	0.34939	0.115878	3.01516	0.00256844	0.0877215	ENSBTAG00000015041
50.0187	-1.35114	0.448226	-3.01441	0.00257478	0.0877215	ENSBTAG00000052659
228.135	-0.821232	0.272586	-3.01274	0.00258898	0.0879304	ENSBTAG00000015386
500.116	-0.866926	0.287821	-3.01203	0.00259505	0.0879304	ENSBTAG00000016717
151.124	-0.656299	0.218081	-3.00942	0.00261743	0.0882531	ENSBTAG00000017626
182.778	0.416549	0.138393	3.00989	0.00261341	0.0882531	ENSBTAG00000014646
1726.09	-0.317002	0.105373	-3.00838	0.00262643	0.0883395	ENSBTAG00000004912
89.0926	0.709263	0.23656	2.99823	0.00271549	0.0891143	ENSBTAG00000017659
3553.92	-0.964186	0.321454	-2.99945	0.00270467	0.0891143	ENSBTAG00000013196
19.1311	1.12839	0.375952	3.00141	0.00268733	0.0891143	ENSBTAG00000049000
321.829	-0.475084	0.158304	-3.0011	0.00269011	0.0891143	ENSBTAG00000002201
72.4802	0.915745	0.304823	3.00418	0.00266297	0.0891143	ENSBTAG00000006549
29.3403	-1.05456	0.351204	-3.00269	0.00267605	0.0891143	ENSBTAG00000015655
725.22	-0.743975	0.248188	-2.99763	0.0027209	0.0891143	ENSBTAG00000003040
2080.88	-0.341174	0.113811	-2.99771	0.00272012	0.0891143	ENSBTAG00000018752
690.876	0.565216	0.188237	3.00268	0.00267616	0.0891143	ENSBTAG00000021931
4952.79	-0.686019	0.228366	-3.00403	0.00266425	0.0891143	ENSBTAG00000018227
134.473	-0.911275	0.303923	-2.99837	0.00271425	0.0891143	ENSBTAG00000051082
28.0296	-0.928417	0.310305	-2.99195	0.00277205	0.0891647	ENSBTAG00000016362
18627.2	0.39313	0.13136	2.99276	0.00276463	0.0891647	ENSBTAG00000013358
198.797	-0.754218	0.252105	-2.99169	0.00277442	0.0891647	ENSBTAG00000005257
558.567	-0.432507	0.144478	-2.99359	0.0027572	0.0891647	ENSBTAG00000000988
628.342	-0.876402	0.292655	-2.99466	0.00274751	0.0891647	ENSBTAG00000014026
1592.38	0.276226	0.0922312	2.99493	0.00274511	0.0891647	ENSBTAG00000006938
1393.66	0.465939	0.155638	2.99374	0.0027558	0.0891647	ENSBTAG00000012177
976.44	0.335245	0.111952	2.99454	0.00274864	0.0891647	ENSBTAG00000018362
580.134	0.412011	0.137827	2.98933	0.00279587	0.0894353	ENSBTAG00000019667
331.73	-0.534031	0.178615	-2.98985	0.00279118	0.0894353	ENSBTAG00000011614
578.485	-0.452926	0.151578	-2.98807	0.00280749	0.0895981	ENSBTAG00000032914
2321.13	-0.296794	0.0994542	-2.98423	0.00284292	0.0900884	ENSBTAG00000011319
659.899	0.516545	0.173024	2.98539	0.00283216	0.0900884	ENSBTAG00000008075
168.848	0.488271	0.163613	2.9843	0.00284228	0.0900884	ENSBTAG00000014089
1029.1	-0.759088	0.254423	-2.98357	0.00284911	0.0900884	ENSBTAG00000011003
469.255	0.455265	0.152673	2.98197	0.00286403	0.090352	ENSBTAG00000005367
59.5532	0.721905	0.242221	2.98035	0.0028792	0.0906221	ENSBTAG00000010599
157.174	0.522747	0.175564	2.97754	0.00290574	0.0906259	ENSBTAG00000011543
930.337	0.426459	0.143192	2.97823	0.00289914	0.0906259	ENSBTAG00000000010
7965.39	0.305188	0.102439	2.97922	0.0028898	0.0906259	ENSBTAG00000007622
298.151	0.479611	0.161047	2.97808	0.00290062	0.0906259	ENSBTAG00000001415
505.577	0.389691	0.130968	2.97546	0.00292546	0.0908728	ENSBTAG00000013753
33.6869	-0.845474	0.284163	-2.97531	0.00292689	0.0908728	ENSBTAG00000047219
161.035	0.475882	0.160055	2.97324	0.00294671	0.0911996	ENSBTAG00000019951
599.601	0.377898	0.127117	2.97283	0.00295071	0.0911996	ENSBTAG00000013413
167.541	-0.766044	0.258345	-2.96519	0.00302491	0.0913012	ENSBTAG00000030836
232.348	-1.0363	0.351238	-2.95041	0.00317355	0.0913012	ENSBTAG00000015662
512.961	-0.384824	0.130387	-2.95141	0.00316331	0.0913012	ENSBTAG00000018538
138.397	-0.491048	0.165664	-2.96412	0.00303549	0.0913012	ENSBTAG00000051797
640.774	-0.364512	0.123057	-2.96215	0.00305499	0.0913012	ENSBTAG00000021726
12062.8	1.03022	0.348845	2.95322	0.00314479	0.0913012	ENSBTAG00000006505
331.642	0.531237	0.17965	2.95706	0.00310586	0.0913012	ENSBTAG00000008065
1992.73	-0.525051	0.177041	-2.96569	0.00302001	0.0913012	ENSBTAG00000016845
281.467	0.338738	0.114489	2.95869	0.0030895	0.0913012	ENSBTAG00000010968
916.515	0.399825	0.135461	2.95159	0.00316147	0.0913012	ENSBTAG00000052280
33.3899	-1.06157	0.358432	-2.96172	0.00305927	0.0913012	ENSBTAG00000048577
1032.79	-0.487612	0.165114	-2.95319	0.00314511	0.0913012	ENSBTAG00000005564
115.011	2.63815	0.893733	2.95184	0.00315891	0.0913012	ENSBTAG00000011439
192.399	-0.681114	0.230506	-2.95486	0.0031281	0.0913012	ENSBTAG00000008771
4963.88	-0.41409	0.140131	-2.95502	0.00312649	0.0913012	ENSBTAG00000018851
29.5575	0.869731	0.293039	2.96796	0.00299779	0.0913012	ENSBTAG00000005063
1187.64	-0.471939	0.15903	-2.96761	0.00300124	0.0913012	ENSBTAG00000015974
477.463	-0.610108	0.206622	-2.95277	0.00314936	0.0913012	ENSBTAG00000006666
122.258	-1.01214	0.341393	-2.96473	0.00302945	0.0913012	ENSBTAG00000005998
595.539	0.781193	0.264441	2.95413	0.0031355	0.0913012	ENSBTAG00000021958
54.9995	1.24188	0.417979	2.97114	0.00296693	0.0913012	ENSBTAG00000017715
332.949	0.52892	0.178838	2.95754	0.003101	0.0913012	ENSBTAG00000003155
4415.46	-0.332678	0.112566	-2.9554	0.00312266	0.0913012	ENSBTAG00000004054
145.539	0.618686	0.209213	2.95721	0.00310439	0.0913012	ENSBTAG00000015950
1719.37	0.486175	0.164763	2.95075	0.00317006	0.0913012	ENSBTAG00000055082
209.085	0.497592	0.168	2.96187	0.00305781	0.0913012	ENSBTAG00000037461
145.442	0.479195	0.1617	2.96348	0.00304186	0.0913012	ENSBTAG00000033298
687.211	0.318299	0.107759	2.95379	0.00313894	0.0913012	ENSBTAG00000015958
49.3792	1.2443	0.420986	2.95568	0.00311985	0.0913012	ENSBTAG00000048364
509.201	0.483738	0.16304	2.96698	0.0030074	0.0913012	ENSBTAG00000018201
414.875	0.594511	0.200904	2.95918	0.00308456	0.0913012	ENSBTAG00000003649
768.403	-0.51034	0.172269	-2.96245	0.00305197	0.0913012	ENSBTAG00000046498
887.653	0.461129	0.155701	2.96164	0.00306008	0.0913012	ENSBTAG00000007954
16.1155	1.98045	0.671891	2.94758	0.0032027	0.0916633	ENSBTAG00000048730
2066.59	-0.290194	0.0984469	-2.94772	0.00320123	0.0916633	ENSBTAG00000015258
1309.22	-0.448051	0.152023	-2.94725	0.00320618	0.0916633	ENSBTAG00000016563
249.775	-0.942174	0.319965	-2.94462	0.00323353	0.092253	ENSBTAG00000018528
531.537	0.360988	0.122691	2.94225	0.00325841	0.09277	ENSBTAG00000000356
4539.8	-0.40405	0.137424	-2.94017	0.00328028	0.0931994	ENSBTAG00000007356
627.818	0.436121	0.148367	2.93948	0.00328761	0.0932147	ENSBTAG00000003981
874.915	-0.497199	0.169359	-2.93577	0.00332719	0.093434	ENSBTAG00000051239
7183.16	0.410703	0.139877	2.93617	0.00332289	0.093434	ENSBTAG00000009580
30.2693	-1.06701	0.363553	-2.93493	0.0033362	0.093434	ENSBTAG00000034384
84.5051	-0.699457	0.238087	-2.93782	0.00330531	0.093434	ENSBTAG00000019498
91.934	1.65811	0.564817	2.93565	0.00332846	0.093434	ENSBTAG00000022715
1505.05	0.552442	0.188221	2.93508	0.00333462	0.093434	ENSBTAG00000021776
264.696	0.415713	0.141705	2.93364	0.00335008	0.0936317	ENSBTAG00000009928
3579.88	-0.224629	0.0768421	-2.92326	0.00346387	0.093942	ENSBTAG00000013772
1092.52	-0.582563	0.199262	-2.9236	0.00346006	0.093942	ENSBTAG00000031439
2162.7	0.296424	0.10122	2.9285	0.00340597	0.093942	ENSBTAG00000002203
295	-0.959283	0.327264	-2.93122	0.00337634	0.093942	ENSBTAG00000019155
500.28	0.360233	0.123023	2.92817	0.00340962	0.093942	ENSBTAG00000012243
1511.48	0.360799	0.123384	2.9242	0.00345343	0.093942	ENSBTAG00000049452
81.6667	-0.763586	0.261057	-2.92497	0.00344488	0.093942	ENSBTAG00000046235
1590.62	0.479059	0.163455	2.93083	0.00338056	0.093942	ENSBTAG00000020447
2164.1	0.348695	0.118994	2.93036	0.00338564	0.093942	ENSBTAG00000021227
3402.81	0.372952	0.127455	2.92614	0.00343192	0.093942	ENSBTAG00000030164
2693.57	-0.308787	0.105521	-2.92631	0.00343007	0.093942	ENSBTAG00000002948
646.527	0.348638	0.119058	2.9283	0.0034082	0.093942	ENSBTAG00000000162
314.447	0.454383	0.155339	2.92511	0.00344336	0.093942	ENSBTAG00000008632
1766.08	0.451379	0.15409	2.92931	0.00339712	0.093942	ENSBTAG00000049306
215.009	0.457055	0.156307	2.92409	0.00345467	0.093942	ENSBTAG00000017631
1178.26	0.433736	0.14844	2.92197	0.0034783	0.0939619	ENSBTAG00000050219
668.702	-1.03033	0.352607	-2.92203	0.0034776	0.0939619	ENSBTAG00000023929
64.42	-0.856642	0.293514	-2.91857	0.00351642	0.0946194	ENSBTAG00000053553
47.0199	-0.743026	0.254573	-2.91872	0.00351476	0.0946194	ENSBTAG00000053246
379.387	0.449022	0.153884	2.91792	0.00352372	0.0946302	ENSBTAG00000016034
1144.51	-0.309859	0.106244	-2.91647	0.00354012	0.094866	ENSBTAG00000001057
41.4227	1.11859	0.383614	2.91593	0.00354633	0.094866	ENSBTAG00000001303
431.968	-0.932562	0.320001	-2.91425	0.00356543	0.0951583	ENSBTAG00000015413
308.823	0.529215	0.181627	2.91375	0.00357112	0.0951583	ENSBTAG00000020850
254.465	0.51152	0.175854	2.90877	0.00362852	0.0965003	ENSBTAG00000015221
398.103	0.412778	0.14199	2.9071	0.00364797	0.09683	ENSBTAG00000017355
402.688	-0.547452	0.188369	-2.90627	0.00365762	0.0968988	ENSBTAG00000017639
654.799	-0.462491	0.15933	-2.90272	0.00369938	0.0974174	ENSBTAG00000005090
2031.2	0.384991	0.132597	2.90346	0.00369069	0.0974174	ENSBTAG00000000810
1478.72	-0.811469	0.279605	-2.90219	0.00370559	0.0974174	ENSBTAG00000011721
757.309	0.434632	0.149752	2.90235	0.00370374	0.0974174	ENSBTAG00000022009
49.7827	-1.21251	0.417968	-2.90096	0.00372025	0.097607	ENSBTAG00000011667
655.016	0.440104	0.15174	2.90039	0.00372703	0.097607	ENSBTAG00000018483
158.118	-0.409834	0.141337	-2.89969	0.00373532	0.0976378	ENSBTAG00000001729
561.358	0.503353	0.173751	2.89698	0.00376776	0.0980248	ENSBTAG00000004295
451.034	0.571088	0.197194	2.89607	0.0037787	0.0980248	ENSBTAG00000047059
2628.22	-0.365307	0.12608	-2.89743	0.00376237	0.0980248	ENSBTAG00000000579
330.864	0.523918	0.180881	2.89648	0.00377371	0.0980248	ENSBTAG00000020898
76.3237	-0.899985	0.311015	-2.8937	0.00380728	0.0983941	ENSBTAG00000015449
134.029	1.17284	0.405284	2.89388	0.00380514	0.0983941	ENSBTAG00000003297
3872.78	-0.411711	0.142346	-2.89232	0.00382408	0.0986426	ENSBTAG00000012267
58.2524	1.41602	0.489797	2.89103	0.00383976	0.0988613	ENSBTAG00000054009
766.269	-0.488869	0.169218	-2.88899	0.00386486	0.0991709	ENSBTAG00000024105
557.711	0.397844	0.137744	2.88829	0.00387346	0.0991709	ENSBTAG00000014822
281.073	0.488543	0.169146	2.88829	0.00387347	0.0991709	ENSBTAG00000018015
57.2374	0.977753	0.339029	2.88398	0.00392688	0.100351	ENSBTAG00000031631
2278.94	0.761609	0.264208	2.88261	0.003944	0.100415	ENSBTAG00000039208
1949.8	0.339188	0.117644	2.88317	0.00393699	0.100415	ENSBTAG00000021837
531.107	-0.582016	0.202042	-2.88067	0.00396834	0.100795	ENSBTAG00000012797
518.42	-0.750218	0.26047	-2.88025	0.00397362	0.100795	ENSBTAG00000019983
209.944	0.54129	0.18814	2.87707	0.0040139	0.101442	ENSBTAG00000008347
6526.32	0.439683	0.152795	2.87761	0.00400703	0.101442	ENSBTAG00000020795
556.828	-0.352587	0.122615	-2.87557	0.004033	0.10155	ENSBTAG00000006428
149.837	0.472401	0.164274	2.8757	0.00403138	0.10155	ENSBTAG00000001808
565.263	-0.70395	0.244983	-2.87346	0.00405999	0.102042	ENSBTAG00000015778
1002.19	-0.273922	0.0954008	-2.87128	0.00408815	0.102563	ENSBTAG00000014351
139.81	0.877702	0.305775	2.87042	0.00409927	0.102654	ENSBTAG00000048791
11.4994	1.61054	0.561255	2.86954	0.00411071	0.102753	ENSBTAG00000011935
257.001	0.438613	0.153071	2.86542	0.00416461	0.103911	ENSBTAG00000050249
141.17	0.90102	0.314565	2.86434	0.00417881	0.104076	ENSBTAG00000050786
91.1676	-2.46664	0.86146	-2.86332	0.00419225	0.104221	ENSBTAG00000014554
655.192	-0.326247	0.113991	-2.86204	0.0042093	0.104456	ENSBTAG00000001282
466.585	0.40638	0.142062	2.86059	0.00422849	0.104706	ENSBTAG00000014461
107.136	0.677732	0.237005	2.85956	0.00424225	0.104706	ENSBTAG00000012322
1672.4	-0.707588	0.247445	-2.85958	0.00424203	0.104706	ENSBTAG00000012077
777.977	0.466127	0.163181	2.8565	0.00428341	0.105017	ENSBTAG00000039138
4077.03	-0.271245	0.0949331	-2.85722	0.0042737	0.105017	ENSBTAG00000018263
437.857	-0.3506	0.122768	-2.85578	0.00429311	0.105017	ENSBTAG00000001156
2659.89	-0.233846	0.0818827	-2.85587	0.00429192	0.105017	ENSBTAG00000016625
2335.98	-0.247535	0.086641	-2.85701	0.00427647	0.105017	ENSBTAG00000009711
682.383	-0.779074	0.272867	-2.85514	0.00430174	0.10504	ENSBTAG00000001499
1927.65	0.398523	0.139642	2.85388	0.00431887	0.105271	ENSBTAG00000004826
1678.88	-0.411377	0.144341	-2.85003	0.00437151	0.105456	ENSBTAG00000053098
3694.34	-0.351477	0.123228	-2.85224	0.0043412	0.105456	ENSBTAG00000005161
1670.3	-0.381322	0.133745	-2.85112	0.00435655	0.105456	ENSBTAG00000011544
2164.39	-0.224449	0.0787456	-2.85031	0.00436764	0.105456	ENSBTAG00000013580
940.535	-0.392951	0.137907	-2.8494	0.00438022	0.105456	ENSBTAG00000032704
474.151	-0.411336	0.144337	-2.84983	0.00437432	0.105456	ENSBTAG00000012833
1044.38	-0.753806	0.26444	-2.85057	0.0043641	0.105456	ENSBTAG00000013705
669.436	0.376234	0.132508	2.83934	0.00452067	0.105792	ENSBTAG00000004791
448.991	-0.651912	0.229499	-2.84059	0.00450302	0.105792	ENSBTAG00000032839
816.071	0.36572	0.128803	2.83938	0.00452014	0.105792	ENSBTAG00000006033
47.144	-0.995408	0.350426	-2.84056	0.00450342	0.105792	ENSBTAG00000051975
1440.1	-0.552043	0.194038	-2.84502	0.00444088	0.105792	ENSBTAG00000003221
226.305	0.625736	0.220383	2.83931	0.00452114	0.105792	ENSBTAG00000051357
420.1	-0.364357	0.128047	-2.84548	0.00443439	0.105792	ENSBTAG00000005295
408.298	0.47751	0.167812	2.8455	0.00443413	0.105792	ENSBTAG00000025632
389.09	0.464896	0.163635	2.84105	0.00449659	0.105792	ENSBTAG00000020331
199.156	-0.786142	0.276164	-2.84665	0.00441819	0.105792	ENSBTAG00000013621
1761.66	0.310021	0.1092	2.83902	0.00452526	0.105792	ENSBTAG00000019906
1487.17	-0.379105	0.133321	-2.84355	0.00446138	0.105792	ENSBTAG00000014421
113.243	-0.708028	0.24905	-2.84291	0.00447031	0.105792	ENSBTAG00000039132
1686.8	0.369097	0.129978	2.8397	0.00451566	0.105792	ENSBTAG00000000091
9547.9	0.394685	0.138885	2.84181	0.00448582	0.105792	ENSBTAG00000001777
321.361	-0.404158	0.142132	-2.84353	0.00446162	0.105792	ENSBTAG00000019001
285.126	0.349598	0.123097	2.84001	0.00451117	0.105792	ENSBTAG00000020186
142.679	0.581471	0.204857	2.83843	0.00453363	0.105808	ENSBTAG00000045834
9.05004	-1.59547	0.563081	-2.83347	0.00460455	0.106432	ENSBTAG00000048077
2110.91	-0.376629	0.132954	-2.83277	0.00461466	0.106432	ENSBTAG00000005524
55.4176	-1.2472	0.440164	-2.83348	0.00460435	0.106432	ENSBTAG00000014615
760.916	0.432413	0.152554	2.83448	0.00459002	0.106432	ENSBTAG00000002525
1472.85	-0.320273	0.112998	-2.83434	0.00459208	0.106432	ENSBTAG00000009985
211.752	-0.522594	0.184454	-2.83319	0.00460857	0.106432	ENSBTAG00000040169
1182.32	-0.294471	0.103856	-2.83537	0.0045773	0.106432	ENSBTAG00000021556
54.2354	-0.964513	0.341128	-2.82742	0.00469241	0.10649	ENSBTAG00000014407
606.127	-0.68314	0.241274	-2.83138	0.00463471	0.10649	ENSBTAG00000001283
1832.61	-0.583213	0.206173	-2.82875	0.00467305	0.10649	ENSBTAG00000031165
72.0532	-0.859161	0.303998	-2.82621	0.00471031	0.10649	ENSBTAG00000044007
2877.65	0.332822	0.117567	2.83091	0.00464153	0.10649	ENSBTAG00000005127
2179.11	0.42138	0.149052	2.82706	0.00469775	0.10649	ENSBTAG00000014130
606.093	-0.65557	0.231801	-2.82815	0.00468172	0.10649	ENSBTAG00000017776
60.2473	0.78992	0.279472	2.82647	0.00470641	0.10649	ENSBTAG00000023659
201.122	0.465073	0.164231	2.83183	0.00462829	0.10649	ENSBTAG00000023453
446.471	0.461529	0.163291	2.82641	0.00470723	0.10649	ENSBTAG00000022598
3592.25	1.72093	0.60809	2.83006	0.00465388	0.10649	ENSBTAG00000025398
442.168	0.545731	0.192961	2.82819	0.00468116	0.10649	ENSBTAG00000018274
293.593	-0.529872	0.187617	-2.82422	0.00473955	0.106901	ENSBTAG00000009284
875.767	-0.226559	0.0802539	-2.82303	0.00475727	0.106901	ENSBTAG00000012922
34.6002	-1.31124	0.464439	-2.82327	0.00475362	0.106901	ENSBTAG00000043964
732.255	0.488668	0.173111	2.82287	0.00475962	0.106901	ENSBTAG00000000191
488.183	0.360927	0.128222	2.81486	0.00487981	0.106948	ENSBTAG00000002185
925.794	-0.569123	0.201934	-2.81836	0.0048269	0.106948	ENSBTAG00000007863
4037.4	-0.47922	0.169905	-2.82051	0.00479468	0.106948	ENSBTAG00000017840
1089.5	-0.360737	0.127981	-2.81868	0.00482216	0.106948	ENSBTAG00000011591
675.203	0.299542	0.106289	2.81818	0.00482964	0.106948	ENSBTAG00000013988
153.8	0.44064	0.156399	2.81741	0.00484133	0.106948	ENSBTAG00000003483
345.697	-0.954868	0.3394	-2.8134	0.00490203	0.106948	ENSBTAG00000025443
504.471	0.462165	0.163895	2.81988	0.00480413	0.106948	ENSBTAG00000005688
1556.86	0.473658	0.167952	2.8202	0.00479935	0.106948	ENSBTAG00000030302
990.774	-0.664465	0.23614	-2.81386	0.00489508	0.106948	ENSBTAG00000001146
112.44	-1.13416	0.403058	-2.81388	0.00489471	0.106948	ENSBTAG00000006470
18.908	-1.63018	0.579401	-2.81357	0.00489954	0.106948	ENSBTAG00000051252
870.318	-0.414252	0.147049	-2.8171	0.004846	0.106948	ENSBTAG00000000005
1184.82	-0.565449	0.200909	-2.81445	0.00488603	0.106948	ENSBTAG00000020505
895.778	0.421148	0.149466	2.81769	0.00483708	0.106948	ENSBTAG00000015920
906.476	0.291182	0.103316	2.81836	0.00482698	0.106948	ENSBTAG00000053484
109.683	0.894549	0.317734	2.81541	0.00487157	0.106948	ENSBTAG00000049408
1793.33	0.437852	0.155484	2.81605	0.00486174	0.106948	ENSBTAG00000019543
6827.31	0.436426	0.155167	2.81261	0.00491406	0.107041	ENSBTAG00000001794
1445.37	0.322125	0.114673	2.80908	0.0049684	0.107711	ENSBTAG00000012900
1064.11	0.305165	0.108616	2.80957	0.00496078	0.107711	ENSBTAG00000018735
436.789	0.359955	0.128128	2.80933	0.00496442	0.107711	ENSBTAG00000050361
494.218	0.405284	0.144313	2.80837	0.00497937	0.107779	ENSBTAG00000051118
974.678	-0.986214	0.351459	-2.80606	0.00501512	0.108259	ENSBTAG00000009863
14626.3	0.319353	0.113814	2.80592	0.0050173	0.108259	ENSBTAG00000021455
249.307	-0.902473	0.321974	-2.80294	0.00506389	0.108384	ENSBTAG00000054870
1760.67	0.383163	0.136846	2.79995	0.00511101	0.108384	ENSBTAG00000008057
428.999	-0.872014	0.310913	-2.80469	0.00503647	0.108384	ENSBTAG00000014616
1592.51	-0.763021	0.272568	-2.79938	0.00512003	0.108384	ENSBTAG00000018437
1298.4	0.463196	0.165251	2.80298	0.00506331	0.108384	ENSBTAG00000003341
433.709	0.344356	0.12289	2.80215	0.00507631	0.108384	ENSBTAG00000038151
81.3294	-0.990756	0.353694	-2.80116	0.00509187	0.108384	ENSBTAG00000051356
216.267	0.420667	0.150261	2.79958	0.00511695	0.108384	ENSBTAG00000054938
260.995	0.493935	0.176467	2.79902	0.00512581	0.108384	ENSBTAG00000012567
76.0375	0.608924	0.217209	2.8034	0.00505673	0.108384	ENSBTAG00000001663
337.061	0.399478	0.142686	2.7997	0.00511508	0.108384	ENSBTAG00000009304
610.282	0.368871	0.131706	2.80072	0.00509893	0.108384	ENSBTAG00000016581
1092.78	-0.895664	0.319538	-2.80299	0.00506308	0.108384	ENSBTAG00000003842
842.945	0.307659	0.109954	2.79808	0.00514082	0.108452	ENSBTAG00000016818
163.441	0.381846	0.136506	2.79728	0.00515347	0.108452	ENSBTAG00000055077
393.102	-0.560816	0.200454	-2.79773	0.00514628	0.108452	ENSBTAG00000011895
320.922	0.407781	0.145801	2.79683	0.00516062	0.108452	ENSBTAG00000000080
291.316	-0.793018	0.283686	-2.7954	0.00518347	0.108766	ENSBTAG00000031940
71.1538	2.6424	0.945592	2.79444	0.00519898	0.108925	ENSBTAG00000023666
86.8656	0.739773	0.264796	2.79375	0.00521008	0.108991	ENSBTAG00000020119
105.788	-0.471393	0.168766	-2.79318	0.00521926	0.109015	ENSBTAG00000050242
354.654	0.37712	0.135038	2.79269	0.00522712	0.109015	ENSBTAG00000016133
453.93	-0.553092	0.198272	-2.78956	0.00527789	0.109394	ENSBTAG00000001393
254.455	0.437416	0.156804	2.78957	0.00527773	0.109394	ENSBTAG00000012485
68.6193	0.594618	0.213175	2.78934	0.00528154	0.109394	ENSBTAG00000003937
552.948	0.407492	0.146126	2.78863	0.00529313	0.109394	ENSBTAG00000039705
50.3902	0.653804	0.234446	2.78872	0.00529163	0.109394	ENSBTAG00000021850
238.935	0.533974	0.191326	2.7909	0.0052561	0.109394	ENSBTAG00000050386
4555.76	-0.314439	0.112869	-2.78586	0.00533855	0.110001	ENSBTAG00000003399
577.067	-0.4949	0.177624	-2.78623	0.0053325	0.110001	ENSBTAG00000013716
183.139	-0.848675	0.304714	-2.78515	0.00535024	0.110077	ENSBTAG00000020713
443.848	-0.551709	0.1983	-2.78219	0.00539936	0.11068	ENSBTAG00000021962
1811.14	-0.489853	0.176084	-2.78193	0.00540372	0.11068	ENSBTAG00000003954
676.875	-0.582405	0.209334	-2.78217	0.00539961	0.11068	ENSBTAG00000004953
356.632	0.37455	0.13471	2.78042	0.00542887	0.111029	ENSBTAG00000011413
129.028	0.526799	0.189705	2.77693	0.00548743	0.111054	ENSBTAG00000015963
1587.76	-0.297124	0.107019	-2.77636	0.00549713	0.111054	ENSBTAG00000017713
427.339	-0.278951	0.10038	-2.77895	0.00545352	0.111054	ENSBTAG00000008613
313.237	0.540499	0.194676	2.7764	0.00549641	0.111054	ENSBTAG00000040569
254.33	0.38769	0.139569	2.77777	0.00547327	0.111054	ENSBTAG00000000967
205.259	0.459671	0.165488	2.77767	0.00547509	0.111054	ENSBTAG00000007777
457.681	-1.06196	0.38214	-2.77899	0.00545279	0.111054	ENSBTAG00000020283
1025.41	0.356134	0.12829	2.77602	0.00550294	0.111054	ENSBTAG00000022242
9.51819	-1.59762	0.575027	-2.77833	0.00546383	0.111054	ENSBTAG00000003275
3453.84	-0.528902	0.190574	-2.77531	0.00551492	0.111133	ENSBTAG00000001114
236.344	1.02079	0.36793	2.7744	0.00553029	0.111279	ENSBTAG00000007449
3127.7	0.429346	0.155006	2.76986	0.00560807	0.112513	ENSBTAG00000031800
2916.58	0.207629	0.0749729	2.76938	0.00561624	0.112513	ENSBTAG00000013884
2539.11	-0.537466	0.19402	-2.77016	0.00560283	0.112513	ENSBTAG00000000222
1028.17	-0.527927	0.190708	-2.76826	0.00563573	0.112739	ENSBTAG00000005865
122.121	-0.761104	0.275119	-2.76646	0.00566693	0.113198	ENSBTAG00000025856
1324.08	-0.408882	0.147872	-2.7651	0.00569051	0.113504	ENSBTAG00000006768
78.9055	-0.575355	0.208251	-2.76279	0.0057309	0.113505	ENSBTAG00000024534
308.148	-0.423143	0.153077	-2.76425	0.00570539	0.113505	ENSBTAG00000016004
2778.3	-0.404496	0.146384	-2.76324	0.00572301	0.113505	ENSBTAG00000021520
925.389	0.608502	0.220236	2.76295	0.00572819	0.113505	ENSBTAG00000005280
982.047	0.268046	0.0970219	2.76274	0.00573189	0.113505	ENSBTAG00000019446
131.126	0.468223	0.169535	2.76181	0.00574824	0.113664	ENSBTAG00000013192
254.26	0.411896	0.149187	2.76094	0.00576351	0.113802	ENSBTAG00000009746
141.382	-0.887712	0.321624	-2.76009	0.00577852	0.113854	ENSBTAG00000003290
3324.56	-0.360293	0.130548	-2.75986	0.0057827	0.113854	ENSBTAG00000004079
356.221	0.394673	0.143031	2.75935	0.00579168	0.113867	ENSBTAG00000000103
1524.58	0.389101	0.141132	2.75699	0.0058336	0.114364	ENSBTAG00000000497
1155.85	-0.27023	0.0980124	-2.7571	0.00583167	0.114364	ENSBTAG00000012020
76.939	-0.776452	0.281777	-2.75555	0.00585929	0.114377	ENSBTAG00000002440
1078.35	-0.432475	0.15693	-2.75585	0.00585404	0.114377	ENSBTAG00000013238
20.6079	-1.27933	0.464249	-2.7557	0.00585667	0.114377	ENSBTAG00000042705
713.294	-0.338482	0.122891	-2.75432	0.00588147	0.11463	ENSBTAG00000002226
1605.09	-0.623228	0.226307	-2.7539	0.00588898	0.11463	ENSBTAG00000051333
113.249	-0.878018	0.318993	-2.75247	0.0059148	0.114649	ENSBTAG00000038498
1103.26	-0.528904	0.192258	-2.75102	0.00594103	0.114649	ENSBTAG00000020701
288.4	-0.625315	0.227337	-2.75061	0.00594843	0.114649	ENSBTAG00000038251
241.035	-0.625606	0.227385	-2.75131	0.00593576	0.114649	ENSBTAG00000020272
132.256	0.958351	0.348199	2.75231	0.0059177	0.114649	ENSBTAG00000020676
282.19	0.518293	0.18841	2.75088	0.00594355	0.114649	ENSBTAG00000006486
698.285	0.412685	0.149968	2.75181	0.00592663	0.114649	ENSBTAG00000023417
24598.4	0.347427	0.126351	2.74968	0.00596527	0.11474	ENSBTAG00000009542
138.427	-0.583786	0.21233	-2.74943	0.00596987	0.11474	ENSBTAG00000009903
554.946	-0.452766	0.164735	-2.74844	0.00598792	0.114766	ENSBTAG00000017393
135.746	-0.820534	0.298496	-2.7489	0.00597964	0.114766	ENSBTAG00000007545
267.221	0.368775	0.134249	2.74695	0.00601523	0.114811	ENSBTAG00000016684
196.546	-0.391897	0.142621	-2.74782	0.00599933	0.114811	ENSBTAG00000003983
13.668	1.41627	0.515579	2.74694	0.00601536	0.114811	ENSBTAG00000053667
1128.11	-0.396929	0.144618	-2.74467	0.0060571	0.115287	ENSBTAG00000010945
9.97136	-1.54092	0.561368	-2.74494	0.00605228	0.115287	ENSBTAG00000021522
488.039	0.347383	0.126622	2.74346	0.00607953	0.115553	ENSBTAG00000002101
549.177	-0.502533	0.183304	-2.74153	0.00611539	0.115672	ENSBTAG00000010546
212.46	0.358824	0.130832	2.74263	0.00609499	0.115672	ENSBTAG00000024701
905.965	0.308907	0.112662	2.74189	0.00610871	0.115672	ENSBTAG00000006533
288.965	0.482157	0.175886	2.74131	0.00611948	0.115672	ENSBTAG00000046840
700.017	0.368675	0.134607	2.73889	0.00616472	0.116163	ENSBTAG00000017463
150.749	-0.808537	0.295241	-2.73856	0.00617087	0.116163	ENSBTAG00000050602
405.89	0.396165	0.144658	2.73864	0.00616944	0.116163	ENSBTAG00000008584
2491.63	0.340653	0.124453	2.73721	0.00619625	0.116481	ENSBTAG00000019096
44.1706	-1.16187	0.424755	-2.73539	0.00623062	0.116807	ENSBTAG00000053235
691.801	0.71477	0.261274	2.73571	0.00622466	0.116807	ENSBTAG00000006526
222.533	0.464832	0.170087	2.73291	0.00627772	0.117529	ENSBTAG00000010470
842.459	-0.513084	0.188114	-2.72751	0.00638136	0.117937	ENSBTAG00000009232
396.851	-0.557938	0.204472	-2.72867	0.00635899	0.117937	ENSBTAG00000020378
757.568	0.422701	0.154931	2.72832	0.00636571	0.117937	ENSBTAG00000047702
64.2646	-0.870535	0.31922	-2.72707	0.00639004	0.117937	ENSBTAG00000051464
451.479	0.391067	0.143297	2.72906	0.00635158	0.117937	ENSBTAG00000005907
458.52	0.501566	0.183693	2.73045	0.00632472	0.117937	ENSBTAG00000004268
357.003	0.29895	0.109663	2.72608	0.00640911	0.117937	ENSBTAG00000014712
603.476	0.401194	0.146964	2.72988	0.00633571	0.117937	ENSBTAG00000017189
356.565	0.482097	0.176875	2.72564	0.00641769	0.117937	ENSBTAG00000001843
165.511	-0.65244	0.239031	-2.72952	0.0063427	0.117937	ENSBTAG00000025853
374.212	0.319534	0.117237	2.72553	0.00641978	0.117937	ENSBTAG00000017219
89.617	-0.578922	0.212356	-2.72619	0.00640709	0.117937	ENSBTAG00000019806
213.022	-1.12463	0.412369	-2.72726	0.00638636	0.117937	ENSBTAG00000025250
943.548	0.485194	0.177891	2.72748	0.00638193	0.117937	ENSBTAG00000002344
343.932	-0.336307	0.123549	-2.72206	0.00648758	0.119023	ENSBTAG00000010341
2215.61	0.407134	0.149652	2.72053	0.0065178	0.119418	ENSBTAG00000015272
191.38	-0.621449	0.228487	-2.71984	0.00653126	0.119505	ENSBTAG00000048903
552.023	-0.352581	0.129947	-2.71326	0.00666255	0.119595	ENSBTAG00000018292
1879.57	0.296459	0.109228	2.71413	0.00664494	0.119595	ENSBTAG00000008314
234.041	0.471695	0.17376	2.71463	0.00663497	0.119595	ENSBTAG00000021715
47.8713	-1.1785	0.433897	-2.71609	0.00660578	0.119595	ENSBTAG00000030671
830.466	0.378859	0.139632	2.71326	0.00666243	0.119595	ENSBTAG00000005285
334.859	-1.24454	0.458946	-2.71174	0.00669307	0.119595	ENSBTAG00000046266
2815.61	-0.507978	0.186921	-2.71761	0.00657546	0.119595	ENSBTAG00000007802
2298.02	-0.315105	0.116023	-2.71589	0.00660979	0.119595	ENSBTAG00000017177
3243.95	0.287268	0.105889	2.71292	0.00666924	0.119595	ENSBTAG00000021144
581.808	0.464321	0.171041	2.71468	0.00663392	0.119595	ENSBTAG00000019153
2284.35	0.625689	0.230697	2.71216	0.00668454	0.119595	ENSBTAG00000019463
233.927	0.43536	0.160342	2.71519	0.00662374	0.119595	ENSBTAG00000014695
482.818	0.41695	0.153742	2.71202	0.00668755	0.119595	ENSBTAG00000012426
1012.54	0.257273	0.0947607	2.71498	0.006628	0.119595	ENSBTAG00000002376
681.093	0.357458	0.131666	2.71489	0.00662986	0.119595	ENSBTAG00000021071
2880.27	-0.269384	0.099261	-2.7139	0.00664966	0.119595	ENSBTAG00000013905
367.764	-0.465682	0.171508	-2.71522	0.00662322	0.119595	ENSBTAG00000011684
562.239	-0.433549	0.159673	-2.71523	0.00662289	0.119595	ENSBTAG00000010496
316.073	-0.515709	0.190252	-2.71067	0.00671483	0.119672	ENSBTAG00000002202
93.5589	0.587805	0.216843	2.71074	0.00671342	0.119672	ENSBTAG00000002480
28.2764	0.908844	0.335618	2.70797	0.00676953	0.120163	ENSBTAG00000023365
1250.11	-0.700596	0.258753	-2.70759	0.00677738	0.120163	ENSBTAG00000048062
4431.87	0.354732	0.130992	2.70803	0.0067683	0.120163	ENSBTAG00000007964
242.249	0.451873	0.166848	2.7083	0.00676294	0.120163	ENSBTAG00000017941
1529.25	-0.377824	0.139615	-2.70619	0.00680607	0.120264	ENSBTAG00000008862
1325.04	0.328075	0.121239	2.70603	0.00680936	0.120264	ENSBTAG00000013613
183.957	-0.459575	0.169788	-2.70675	0.0067945	0.120264	ENSBTAG00000007543
704.519	-0.558003	0.206539	-2.70169	0.00689887	0.120843	ENSBTAG00000006167
281.212	-0.519984	0.192427	-2.70224	0.00688738	0.120843	ENSBTAG00000053105
238.203	0.421154	0.155908	2.7013	0.00690697	0.120843	ENSBTAG00000052184
47.8771	-1.35588	0.501661	-2.70278	0.00687616	0.120843	ENSBTAG00000005504
946.322	-0.398512	0.147533	-2.70117	0.00690957	0.120843	ENSBTAG00000004066
26.8553	-0.845308	0.312857	-2.7019	0.00689451	0.120843	ENSBTAG00000033523
1157.27	-0.538774	0.199383	-2.7022	0.00688813	0.120843	ENSBTAG00000012293
835.454	-0.595033	0.220333	-2.7006	0.00692144	0.120843	ENSBTAG00000021237
221.255	0.431855	0.159908	2.70065	0.00692037	0.120843	ENSBTAG00000026394
1333.84	0.440415	0.163251	2.69778	0.00698029	0.121716	ENSBTAG00000051287
424.406	0.305265	0.113237	2.69579	0.00702211	0.121833	ENSBTAG00000006364
1963.06	-0.246221	0.0913338	-2.69583	0.00702131	0.121833	ENSBTAG00000039770
254.272	-0.736937	0.273327	-2.69618	0.00701401	0.121833	ENSBTAG00000009267
1079.17	0.33733	0.125133	2.69578	0.00702249	0.121833	ENSBTAG00000010013
1361.97	0.255185	0.0946837	2.69513	0.00703614	0.121915	ENSBTAG00000044040
905.858	0.40077	0.148777	2.69375	0.00706522	0.122265	ENSBTAG00000052508
185.173	-0.735062	0.273044	-2.6921	0.0071003	0.122563	ENSBTAG00000001600
1975.36	0.307468	0.114197	2.69244	0.00709319	0.122563	ENSBTAG00000037493
262.9	0.472801	0.175664	2.69151	0.00711301	0.122628	ENSBTAG00000010289
728.617	-0.616894	0.229309	-2.69024	0.00714016	0.122658	ENSBTAG00000021020
1929.54	0.203677	0.075698	2.69065	0.00713123	0.122658	ENSBTAG00000013653
659.043	0.313039	0.116364	2.69017	0.00714154	0.122658	ENSBTAG00000019534
1709.12	-0.582141	0.216553	-2.68821	0.00718356	0.123225	ENSBTAG00000021872
145.613	-0.664649	0.247369	-2.68687	0.00721245	0.123258	ENSBTAG00000014021
2492.55	0.329856	0.122757	2.68706	0.00720846	0.123258	ENSBTAG00000008480
1950.3	-0.422645	0.157257	-2.68761	0.00719657	0.123258	ENSBTAG00000016943
2216.34	0.372847	0.139468	2.67335	0.00750982	0.123371	ENSBTAG00000018278
1686.83	-0.574574	0.214508	-2.67856	0.0073939	0.123371	ENSBTAG00000055257
54.4662	-0.86662	0.322859	-2.68421	0.0072702	0.123371	ENSBTAG00000044172
219.302	0.498988	0.186707	2.67257	0.00752729	0.123371	ENSBTAG00000047376
22.9644	-1.00912	0.377949	-2.66999	0.00758535	0.123371	ENSBTAG00000048438
698.567	0.46135	0.172222	2.67881	0.00738837	0.123371	ENSBTAG00000010232
27.6949	-0.858757	0.320864	-2.67639	0.00744205	0.123371	ENSBTAG00000016274
613.328	-0.588791	0.220526	-2.66993	0.0075866	0.123371	ENSBTAG00000020938
360.475	0.373901	0.139514	2.68002	0.00736167	0.123371	ENSBTAG00000009509
853.139	0.319113	0.119416	2.67228	0.0075338	0.123371	ENSBTAG00000007572
1973.79	-0.517201	0.192812	-2.68242	0.0073092	0.123371	ENSBTAG00000014016
132.168	0.771157	0.288835	2.66989	0.00758765	0.123371	ENSBTAG00000055011
110.905	-0.94062	0.351553	-2.67562	0.00745916	0.123371	ENSBTAG00000044044
132.104	-0.792011	0.295921	-2.67643	0.00744115	0.123371	ENSBTAG00000044082
32.315	-0.941574	0.351204	-2.68099	0.00734049	0.123371	ENSBTAG00000020705
2218.6	0.312201	0.116549	2.6787	0.00739077	0.123371	ENSBTAG00000016648
1283.89	0.245886	0.09209	2.67006	0.00758371	0.123371	ENSBTAG00000017360
664.218	0.429216	0.160062	2.68155	0.00732815	0.123371	ENSBTAG00000007508
1552.17	0.312775	0.116921	2.6751	0.00747065	0.123371	ENSBTAG00000003067
666.425	0.316855	0.118412	2.67587	0.00745351	0.123371	ENSBTAG00000009962
2217.48	0.315145	0.117989	2.67096	0.00756346	0.123371	ENSBTAG00000007685
3390.44	-0.529166	0.198004	-2.6725	0.00752889	0.123371	ENSBTAG00000020935
518.254	-0.456198	0.170531	-2.67516	0.00746938	0.123371	ENSBTAG00000001950
1598.21	-0.432896	0.161679	-2.6775	0.0074174	0.123371	ENSBTAG00000014752
15.308	-1.18596	0.442547	-2.67984	0.00736579	0.123371	ENSBTAG00000019309
788.571	-0.69205	0.257873	-2.68368	0.00728158	0.123371	ENSBTAG00000019062
93.9058	0.750486	0.280815	2.67253	0.00752823	0.123371	ENSBTAG00000026340
1285.32	-0.326799	0.122204	-2.67421	0.00749051	0.123371	ENSBTAG00000048843
145.417	0.433873	0.162052	2.67738	0.0074201	0.123371	ENSBTAG00000011937
315.315	0.421575	0.157581	2.67529	0.00746638	0.123371	ENSBTAG00000007269
4526.14	0.34672	0.129662	2.67403	0.00749461	0.123371	ENSBTAG00000005390
722.034	0.366985	0.136701	2.68459	0.00726182	0.123371	ENSBTAG00000002267
127.803	0.742907	0.277515	2.67699	0.00742863	0.123371	ENSBTAG00000053886
123.282	-0.533864	0.199814	-2.6718	0.0075445	0.123371	ENSBTAG00000008169
31.0773	2.04142	0.762204	2.67832	0.0073993	0.123371	ENSBTAG00000001292
314.197	0.358433	0.134238	2.67014	0.00758196	0.123371	ENSBTAG00000005588
3099.65	0.485482	0.181244	2.67861	0.00739277	0.123371	ENSBTAG00000008954
1870.41	0.415122	0.154865	2.68054	0.00735041	0.123371	ENSBTAG00000014366
76.9208	0.597651	0.222644	2.68434	0.0072674	0.123371	ENSBTAG00000016559
710.499	0.403356	0.150706	2.67644	0.00744096	0.123371	ENSBTAG00000020775
394.832	0.473882	0.177447	2.67055	0.00757267	0.123371	ENSBTAG00000005446
3234.43	-0.381861	0.143088	-2.66871	0.00761432	0.123658	ENSBTAG00000002086
97.8253	-0.709442	0.265889	-2.66819	0.00762618	0.123705	ENSBTAG00000020561
478.152	0.349152	0.130898	2.66735	0.00764516	0.123752	ENSBTAG00000012235
595.664	0.249666	0.0936038	2.66726	0.00764714	0.123752	ENSBTAG00000009726
405.389	0.431025	0.161656	2.66631	0.0076689	0.123788	ENSBTAG00000003817
201.522	0.530692	0.199018	2.66656	0.00766329	0.123788	ENSBTAG00000015408
3016.25	-0.494327	0.185448	-2.66559	0.00768542	0.123788	ENSBTAG00000007840
353.172	-1.00465	0.376873	-2.66576	0.00768148	0.123788	ENSBTAG00000002020
152.62	-0.416364	0.156273	-2.66434	0.00771404	0.123958	ENSBTAG00000045886
767.724	0.372415	0.13976	2.66467	0.00770632	0.123958	ENSBTAG00000003126
1907.36	0.334066	0.125405	2.66389	0.00772428	0.123977	ENSBTAG00000014931
21.9696	-1.24257	0.466681	-2.66256	0.00775484	0.124322	ENSBTAG00000008870
156.356	-0.504863	0.189739	-2.66083	0.00779478	0.124817	ENSBTAG00000014966
46.5187	0.712148	0.267753	2.65972	0.00782051	0.125083	ENSBTAG00000033897
309.085	-1.28741	0.484356	-2.65799	0.00786082	0.125567	ENSBTAG00000016388
2656.09	-0.27822	0.104687	-2.65764	0.00786907	0.125567	ENSBTAG00000005197
2020.86	0.352328	0.132723	2.65461	0.00793993	0.125595	ENSBTAG00000007215
317.546	0.398029	0.14992	2.65494	0.00793219	0.125595	ENSBTAG00000020177
972.55	-0.334549	0.125938	-2.65645	0.00789678	0.125595	ENSBTAG00000006837
398.002	-0.564289	0.212463	-2.65594	0.00790874	0.125595	ENSBTAG00000002432
1275.09	-0.460746	0.173558	-2.65471	0.00793758	0.125595	ENSBTAG00000019246
131.903	-0.596964	0.224831	-2.65517	0.0079268	0.125595	ENSBTAG00000018873
1193.13	-0.270947	0.102073	-2.65444	0.00794409	0.125595	ENSBTAG00000015376
276.459	-0.74661	0.281187	-2.65521	0.00792592	0.125595	ENSBTAG00000011287
3256.94	-0.219787	0.0828312	-2.65344	0.00796766	0.125678	ENSBTAG00000015069
60.8182	-0.653304	0.2462	-2.65355	0.00796502	0.125678	ENSBTAG00000008993
2300.22	-0.38022	0.143351	-2.65237	0.00799278	0.12593	ENSBTAG00000003968
1137.35	-0.488926	0.184408	-2.65132	0.00801769	0.126177	ENSBTAG00000000911
22359.6	-0.343376	0.12962	-2.6491	0.00807055	0.126285	ENSBTAG00000008915
180.401	-0.75943	0.286671	-2.64913	0.00806984	0.126285	ENSBTAG00000029909
3608.75	-0.297404	0.112221	-2.65015	0.00804549	0.126285	ENSBTAG00000005961
2249.93	-0.515213	0.194468	-2.64935	0.0080646	0.126285	ENSBTAG00000012112
10.7701	1.73357	0.654254	2.64969	0.00805661	0.126285	ENSBTAG00000030546
6161.11	-0.607639	0.229542	-2.64718	0.00811656	0.126393	ENSBTAG00000004564
367.094	0.567609	0.214456	2.64673	0.00812731	0.126393	ENSBTAG00000009631
94.6399	0.929802	0.351331	2.64651	0.00813272	0.126393	ENSBTAG00000017116
762.636	0.330639	0.1249	2.64724	0.0081152	0.126393	ENSBTAG00000025612
144.314	-0.426682	0.161139	-2.64791	0.00809908	0.126393	ENSBTAG00000000511
895.863	0.330935	0.125042	2.6466	0.00813066	0.126393	ENSBTAG00000006960
443.744	-0.54745	0.206916	-2.64576	0.00815083	0.126532	ENSBTAG00000052957
791.297	-0.474822	0.179546	-2.64457	0.00817938	0.126688	ENSBTAG00000002520
362.136	0.268233	0.101421	2.64473	0.0081755	0.126688	ENSBTAG00000004179
458.141	-0.627287	0.237236	-2.64415	0.00818966	0.126704	ENSBTAG00000017611
2376.76	0.212114	0.0802527	2.64308	0.00821568	0.126964	ENSBTAG00000002791
1803	-0.331139	0.125371	-2.64129	0.00825922	0.127277	ENSBTAG00000015776
1357.79	-0.398865	0.151066	-2.64034	0.0082823	0.127277	ENSBTAG00000025029
1554.65	0.290871	0.110134	2.64107	0.00826451	0.127277	ENSBTAG00000018283
6696.29	0.264737	0.100263	2.64043	0.00828011	0.127277	ENSBTAG00000010106
30.3056	-1.22099	0.462383	-2.64065	0.00827473	0.127277	ENSBTAG00000048710
14.7023	2.07101	0.785125	2.63782	0.00834418	0.127841	ENSBTAG00000050190
130.676	0.587992	0.222918	2.6377	0.00834697	0.127841	ENSBTAG00000018705
77.7007	-0.513193	0.194515	-2.63832	0.00833187	0.127841	ENSBTAG00000009315
17.1383	1.19066	0.451772	2.63554	0.00840027	0.128228	ENSBTAG00000038617
4040.76	-0.506282	0.192094	-2.6356	0.00839887	0.128228	ENSBTAG00000009207
268.056	0.512087	0.194292	2.63566	0.00839743	0.128228	ENSBTAG00000023787
133.846	0.510877	0.1939	2.63475	0.00842001	0.128386	ENSBTAG00000024096
10183.6	0.313764	0.119211	2.632	0.00848839	0.128726	ENSBTAG00000013461
127.13	0.362549	0.137979	2.62756	0.00859988	0.128726	ENSBTAG00000007462
1274.92	0.403258	0.153257	2.63125	0.00850703	0.128726	ENSBTAG00000017779
346.52	0.661901	0.251783	2.62885	0.00856733	0.128726	ENSBTAG00000011209
139.308	0.404225	0.153552	2.6325	0.00847597	0.128726	ENSBTAG00000013231
5394.56	-0.345607	0.131535	-2.62749	0.00860177	0.128726	ENSBTAG00000008916
770.172	0.262525	0.0997785	2.63108	0.00851135	0.128726	ENSBTAG00000030584
1262.1	-0.57954	0.220469	-2.62867	0.00857192	0.128726	ENSBTAG00000023172
807.044	-0.974117	0.370436	-2.62965	0.00854727	0.128726	ENSBTAG00000024688
25.2739	-1.32241	0.502694	-2.63065	0.00852222	0.128726	ENSBTAG00000044741
416.982	-0.493254	0.187723	-2.62757	0.00859984	0.128726	ENSBTAG00000003872
185.835	0.488921	0.186077	2.62752	0.00860104	0.128726	ENSBTAG00000021796
1019.39	0.331703	0.126061	2.6313	0.00850598	0.128726	ENSBTAG00000004913
95.6946	0.740508	0.281202	2.63336	0.00845441	0.128726	ENSBTAG00000047206
5882.58	0.391014	0.148788	2.628	0.00858895	0.128726	ENSBTAG00000010336
13.629	-1.69471	0.644385	-2.62997	0.00853922	0.128726	ENSBTAG00000044208
1599.22	-0.329481	0.125376	-2.62794	0.00859039	0.128726	ENSBTAG00000021090
1250.38	-0.351885	0.133949	-2.627	0.00861404	0.12877	ENSBTAG00000016851
252.565	0.427365	0.162713	2.6265	0.00862678	0.12882	ENSBTAG00000004977
668.914	-0.486865	0.18543	-2.62559	0.00864981	0.129023	ENSBTAG00000002177
930.899	0.283977	0.108183	2.62498	0.0086655	0.129117	ENSBTAG00000038745
1253.5	0.355998	0.135743	2.62259	0.00872647	0.129782	ENSBTAG00000001059
404.546	-0.573969	0.218864	-2.62249	0.00872903	0.129782	ENSBTAG00000016471
1708.5	-0.259959	0.099208	-2.62034	0.00878417	0.129898	ENSBTAG00000011022
1132.2	-0.776749	0.296353	-2.62102	0.00876667	0.129898	ENSBTAG00000001888
236.318	0.296555	0.113128	2.62142	0.00875641	0.129898	ENSBTAG00000011889
24.2426	-0.904393	0.344992	-2.62149	0.00875472	0.129898	ENSBTAG00000054384
594.251	0.480288	0.183289	2.62039	0.00878294	0.129898	ENSBTAG00000003579
915.912	-0.559173	0.213518	-2.61886	0.00882238	0.130023	ENSBTAG00000016512
226.247	0.558823	0.213372	2.619	0.00881869	0.130023	ENSBTAG00000003813
12.9335	1.23805	0.472785	2.61863	0.00882834	0.130023	ENSBTAG00000013798
833.04	0.466042	0.178028	2.6178	0.00884993	0.130023	ENSBTAG00000010910
979.522	-0.235293	0.0899064	-2.61709	0.00886842	0.130023	ENSBTAG00000010380
1376.37	-0.259601	0.0991854	-2.61733	0.00886199	0.130023	ENSBTAG00000032097
394.863	-0.664527	0.253804	-2.61827	0.00883778	0.130023	ENSBTAG00000012070
2030.07	0.431834	0.164992	2.61731	0.00886269	0.130023	ENSBTAG00000052272
458.735	-0.536103	0.204997	-2.61518	0.00891804	0.130194	ENSBTAG00000005453
1637.04	-0.430416	0.164572	-2.61537	0.00891309	0.130194	ENSBTAG00000007442
247.058	0.311754	0.119177	2.61589	0.00889958	0.130194	ENSBTAG00000008764
444.866	-0.379189	0.14496	-2.61582	0.00890141	0.130194	ENSBTAG00000017007
2078.47	-1.04867	0.401082	-2.6146	0.00893332	0.130274	ENSBTAG00000001060
956.253	-0.416773	0.159432	-2.61411	0.008946	0.130274	ENSBTAG00000005915
332.253	0.411394	0.157388	2.61388	0.00895203	0.130274	ENSBTAG00000013723
1750.8	-0.32445	0.124201	-2.6123	0.0089934	0.130622	ENSBTAG00000005483
190.135	-0.558069	0.213661	-2.61193	0.00900318	0.130622	ENSBTAG00000048402
153.6	0.354455	0.135709	2.61188	0.00900451	0.130622	ENSBTAG00000018314
1727.04	0.270479	0.103577	2.61139	0.00901754	0.130673	ENSBTAG00000014553
649.784	-0.391028	0.149814	-2.6101	0.0090517	0.130929	ENSBTAG00000007329
13.099	1.22822	0.470582	2.61	0.00905429	0.130929	ENSBTAG00000012507
1224.24	-0.682503	0.261596	-2.609	0.00908076	0.131174	ENSBTAG00000031696
764.702	0.331338	0.12712	2.60649	0.00914756	0.132	ENSBTAG00000015019
1603.35	-0.451178	0.173154	-2.60565	0.00917012	0.132186	ENSBTAG00000013602
799.272	-0.425044	0.163154	-2.60516	0.00918303	0.132234	ENSBTAG00000003526
741.458	-0.401055	0.154026	-2.60382	0.00921919	0.132461	ENSBTAG00000013289
586.225	-0.610593	0.234478	-2.60405	0.00921295	0.132461	ENSBTAG00000012099
702.63	-0.431214	0.165628	-2.6035	0.00922776	0.132461	ENSBTAG00000005627
591.378	-0.497749	0.191249	-2.60263	0.00925124	0.132521	ENSBTAG00000009154
29967.7	0.310587	0.119333	2.60269	0.0092496	0.132521	ENSBTAG00000003228
23.543	-0.877261	0.337115	-2.60226	0.00926117	0.132525	ENSBTAG00000052678
173.646	1.9642	0.754937	2.60181	0.00927336	0.132561	ENSBTAG00000002361
149.58	-0.972519	0.37405	-2.59997	0.00932321	0.132871	ENSBTAG00000030198
465.162	0.388361	0.149356	2.60023	0.00931611	0.132871	ENSBTAG00000000825
745.413	-0.893299	0.343622	-2.59966	0.0093317	0.132871	ENSBTAG00000004964
456.685	-0.721562	0.277569	-2.59958	0.00933383	0.132871	ENSBTAG00000010591
526.809	0.300363	0.11558	2.59875	0.0093564	0.132924	ENSBTAG00000034992
2042.2	-0.217376	0.0836469	-2.59873	0.00935688	0.132924	ENSBTAG00000007696
3515.75	0.381813	0.146984	2.59765	0.00938635	0.13293	ENSBTAG00000047694
1636.37	0.301341	0.11599	2.59798	0.00937729	0.13293	ENSBTAG00000013440
722.472	-0.537708	0.206997	-2.59766	0.00938606	0.13293	ENSBTAG00000020218
670.409	-2.61028	1.00508	-2.59707	0.00940214	0.13301	ENSBTAG00000027513
166.502	0.406177	0.156418	2.59674	0.00941137	0.13301	ENSBTAG00000002044
364.153	-0.473192	0.182273	-2.59606	0.00942984	0.13303	ENSBTAG00000011762
637.58	-0.609519	0.234794	-2.59598	0.00943221	0.13303	ENSBTAG00000002048
458.279	0.397116	0.153028	2.59505	0.00945766	0.133171	ENSBTAG00000006374
1152.74	-0.311386	0.120009	-2.59468	0.00946782	0.133171	ENSBTAG00000009299
753.257	-0.588019	0.226666	-2.5942	0.00948102	0.133171	ENSBTAG00000018577
416.129	0.360583	0.13899	2.59431	0.00947805	0.133171	ENSBTAG00000026422
720.587	0.360998	0.139175	2.59384	0.00949116	0.133177	ENSBTAG00000015427
27.6868	1.01607	0.391835	2.59312	0.00951107	0.13332	ENSBTAG00000014991
2795.63	-0.379757	0.146497	-2.59224	0.0095352	0.133522	ENSBTAG00000009441
545.98	-0.356212	0.137718	-2.58652	0.00969505	0.134076	ENSBTAG00000019043
160.388	-0.417401	0.161405	-2.58606	0.00970814	0.134076	ENSBTAG00000007817
50.1281	1.00331	0.387628	2.58832	0.00964446	0.134076	ENSBTAG00000001359
394.616	-0.349745	0.135116	-2.58847	0.00964023	0.134076	ENSBTAG00000019680
68.7337	-0.611955	0.236524	-2.58729	0.00967349	0.134076	ENSBTAG00000006013
3118.19	-0.552848	0.213646	-2.58769	0.00966233	0.134076	ENSBTAG00000016260
332.804	-0.631751	0.244257	-2.58642	0.00969784	0.134076	ENSBTAG00000009109
659.857	-0.453383	0.175283	-2.58657	0.00969358	0.134076	ENSBTAG00000003084
1575.08	0.336777	0.130234	2.58593	0.00971157	0.134076	ENSBTAG00000011263
171.294	-1.06381	0.411379	-2.58595	0.00971103	0.134076	ENSBTAG00000010803
12.0269	-1.10673	0.427775	-2.58718	0.00967643	0.134076	ENSBTAG00000047301
1874.56	-0.429242	0.165733	-2.58997	0.0095985	0.134076	ENSBTAG00000015612
15476.5	0.388414	0.150134	2.58711	0.00967847	0.134076	ENSBTAG00000004915
919.146	0.431619	0.166813	2.58744	0.00966913	0.134076	ENSBTAG00000008412
1445.91	0.394707	0.15267	2.58536	0.0097276	0.134163	ENSBTAG00000004651
671.268	0.358449	0.138666	2.58498	0.0097384	0.134177	ENSBTAG00000021248
831.451	-0.285403	0.110434	-2.58437	0.00975565	0.13428	ENSBTAG00000002769
848.035	-0.471087	0.182308	-2.58401	0.00976587	0.134286	ENSBTAG00000006492
1169.26	0.361212	0.139887	2.58217	0.00981824	0.134871	ENSBTAG00000015900
3130.18	-0.482355	0.18686	-2.58136	0.00984105	0.134941	ENSBTAG00000006439
806.144	0.411441	0.159447	2.58042	0.00986802	0.134941	ENSBTAG00000011649
2205.46	-0.163922	0.0635378	-2.57992	0.00988239	0.134941	ENSBTAG00000021769
19587.2	0.401849	0.155759	2.57993	0.00988201	0.134941	ENSBTAG00000019697
4650.54	-0.369701	0.143275	-2.58035	0.00986989	0.134941	ENSBTAG00000019730
301.034	0.419423	0.162557	2.58016	0.0098754	0.134941	ENSBTAG00000018969
9.70651	2.01494	0.781319	2.57889	0.00991175	0.135208	ENSBTAG00000000828
1708.83	-0.390866	0.151584	-2.57855	0.00992166	0.135209	ENSBTAG00000002313
201.555	0.390632	0.151611	2.57653	0.00997974	0.135328	ENSBTAG00000014235
227.925	-0.594155	0.23054	-2.57723	0.00995943	0.135328	ENSBTAG00000006587
591.617	-0.423562	0.164306	-2.57789	0.00994065	0.135328	ENSBTAG00000003901
119.567	-0.419009	0.162586	-2.57716	0.00996172	0.135328	ENSBTAG00000046367
298.062	0.378652	0.14695	2.57675	0.00997351	0.135328	ENSBTAG00000000050
383.916	-0.457949	0.177808	-2.57552	0.0100089	0.135478	ENSBTAG00000024815
646.103	0.786791	0.305535	2.57512	0.0100204	0.135478	ENSBTAG00000013201
10.967	-1.36177	0.528807	-2.57517	0.0100192	0.135478	ENSBTAG00000048697
36.8232	-0.710094	0.27587	-2.57401	0.0100527	0.135651	ENSBTAG00000016761
36.569	-1.17913	0.458093	-2.574	0.010053	0.135651	ENSBTAG00000047424
1493.06	0.280628	0.109059	2.57319	0.0100766	0.135836	ENSBTAG00000014440
708.17	0.453344	0.17621	2.57274	0.0100897	0.135879	ENSBTAG00000039415
50.6693	-0.647447	0.251728	-2.57201	0.010111	0.1359	ENSBTAG00000003372
334.635	-0.402352	0.156428	-2.57213	0.0101075	0.1359	ENSBTAG00000009958
622.182	0.52799	0.205311	2.57166	0.0101211	0.135902	ENSBTAG00000013025
1993.81	-0.483062	0.187884	-2.57106	0.0101388	0.136006	ENSBTAG00000002721
1457.75	-0.420097	0.163429	-2.57052	0.0101546	0.136085	ENSBTAG00000013961
537.523	-0.413785	0.161077	-2.56886	0.0102033	0.136605	ENSBTAG00000035437
5968.89	0.326651	0.127187	2.56828	0.0102206	0.136703	ENSBTAG00000021421
455.705	0.375443	0.146217	2.56771	0.0102371	0.136791	ENSBTAG00000004820
712.463	0.290611	0.113237	2.56639	0.0102763	0.136914	ENSBTAG00000010984
1235.89	-0.644813	0.251248	-2.56645	0.0102747	0.136914	ENSBTAG00000046612
2728.55	0.221751	0.0863901	2.56686	0.0102624	0.136914	ENSBTAG00000009969
756.033	0.39016	0.152101	2.56513	0.0103136	0.137144	ENSBTAG00000012860
419.295	-0.756005	0.294695	-2.56539	0.0103061	0.137144	ENSBTAG00000007634
3930.45	-0.347584	0.135605	-2.56322	0.0103707	0.137393	ENSBTAG00000019652
204.154	0.487519	0.190215	2.563	0.0103774	0.137393	ENSBTAG00000005583
267.172	-0.591785	0.230911	-2.56283	0.0103824	0.137393	ENSBTAG00000010533
2156.47	0.413663	0.161326	2.56415	0.0103428	0.137393	ENSBTAG00000014583
1011.42	-0.801168	0.312587	-2.56302	0.0103765	0.137393	ENSBTAG00000004899
95.119	0.992974	0.388219	2.55777	0.0105346	0.137508	ENSBTAG00000054023
374.842	0.374426	0.146393	2.55767	0.0105375	0.137508	ENSBTAG00000010922
436.533	0.332987	0.130375	2.55406	0.0106474	0.137508	ENSBTAG00000010265
83.3378	0.520554	0.203242	2.56126	0.0104294	0.137508	ENSBTAG00000004753
20.7687	1.25148	0.490085	2.5536	0.0106616	0.137508	ENSBTAG00000009252
297.746	-0.526918	0.206335	-2.55371	0.0106583	0.137508	ENSBTAG00000012577
53.5234	-0.677283	0.265199	-2.55387	0.0106534	0.137508	ENSBTAG00000045086
28.682	0.818325	0.320239	2.55535	0.010608	0.137508	ENSBTAG00000021616
1792.19	0.424568	0.165715	2.56204	0.010406	0.137508	ENSBTAG00000020776
279.236	0.400224	0.156597	2.55576	0.0105958	0.137508	ENSBTAG00000004403
1173.83	-0.29609	0.115652	-2.56019	0.0104616	0.137508	ENSBTAG00000001807
61.2663	0.558151	0.218361	2.55609	0.0105857	0.137508	ENSBTAG00000038544
1802.88	-0.398115	0.155849	-2.5545	0.0106342	0.137508	ENSBTAG00000032084
315.283	0.369865	0.14449	2.5598	0.0104733	0.137508	ENSBTAG00000018535
96.5412	0.494123	0.19318	2.55784	0.0105325	0.137508	ENSBTAG00000053641
1975.77	-0.883631	0.345489	-2.55762	0.0105391	0.137508	ENSBTAG00000054774
297.302	-0.402942	0.157733	-2.55459	0.0106312	0.137508	ENSBTAG00000012738
1487.82	0.30151	0.11801	2.55496	0.0106199	0.137508	ENSBTAG00000006971
266.121	-0.694119	0.271177	-2.55965	0.0104776	0.137508	ENSBTAG00000002336
540.891	2.21663	0.867269	2.55588	0.010592	0.137508	ENSBTAG00000003152
263.481	0.407713	0.159348	2.55863	0.0105086	0.137508	ENSBTAG00000013423
664.17	1.05532	0.412946	2.5556	0.0106005	0.137508	ENSBTAG00000009137
442.673	0.451234	0.176659	2.55426	0.0106414	0.137508	ENSBTAG00000034396
479.801	-0.578694	0.226473	-2.55525	0.0106111	0.137508	ENSBTAG00000010547
556.3	-0.471073	0.184143	-2.5582	0.0105217	0.137508	ENSBTAG00000016666
1152.1	-0.49292	0.192855	-2.55591	0.0105909	0.137508	ENSBTAG00000016104
786.821	0.324705	0.126958	2.55758	0.0105403	0.137508	ENSBTAG00000002484
1063.48	0.336266	0.131779	2.55175	0.0107183	0.138111	ENSBTAG00000009916
245.836	-0.640261	0.251028	-2.55056	0.010755	0.138323	ENSBTAG00000002037
1817.83	0.383707	0.150437	2.55062	0.0107533	0.138323	ENSBTAG00000003830
863.179	-0.588314	0.230715	-2.54996	0.0107735	0.138431	ENSBTAG00000046503
529.738	-0.3065	0.120214	-2.54962	0.0107842	0.138439	ENSBTAG00000005309
19012.4	0.349382	0.137073	2.54888	0.0108071	0.138476	ENSBTAG00000019147
1344.12	0.311533	0.122224	2.54887	0.0108073	0.138476	ENSBTAG00000012739
560.536	0.419352	0.164563	2.54828	0.0108256	0.138582	ENSBTAG00000032557
122.506	0.849417	0.333391	2.54781	0.01084	0.138637	ENSBTAG00000051134
1526.51	-0.458165	0.179871	-2.54718	0.0108598	0.13876	ENSBTAG00000018852
45.806	-1.10311	0.433394	-2.54527	0.0109192	0.139131	ENSBTAG00000004008
8.87857	1.50642	0.591801	2.54548	0.0109129	0.139131	ENSBTAG00000004207
8.53515	1.40823	0.553154	2.54582	0.0109022	0.139131	ENSBTAG00000020198
724.314	-0.814836	0.32018	-2.54493	0.0109298	0.139138	ENSBTAG00000011316
50.3164	-0.724054	0.284585	-2.54424	0.0109514	0.139154	ENSBTAG00000017564
2720.87	-0.254708	0.100107	-2.54435	0.0109481	0.139154	ENSBTAG00000009584
3742.37	0.358492	0.14099	2.54269	0.0110004	0.139518	ENSBTAG00000014643
451.651	0.309944	0.121888	2.54287	0.0109947	0.139518	ENSBTAG00000026191
313.443	-0.516349	0.203202	-2.54106	0.0110516	0.13978	ENSBTAG00000052866
225.206	0.433439	0.17056	2.54127	0.011045	0.13978	ENSBTAG00000006050
29.5038	1.68917	0.664664	2.54139	0.0110414	0.13978	ENSBTAG00000024901
773.213	-0.479878	0.188988	-2.5392	0.0111107	0.140269	ENSBTAG00000021076
224.728	0.330186	0.130021	2.53948	0.0111018	0.140269	ENSBTAG00000007398
949.438	0.23329	0.0919203	2.53796	0.01115	0.140507	ENSBTAG00000014838
13.9709	1.20137	0.473343	2.53806	0.0111469	0.140507	ENSBTAG00000047262
94.6311	-0.695478	0.274164	-2.53672	0.0111896	0.14051	ENSBTAG00000054696
211.759	0.318326	0.125452	2.53743	0.011167	0.14051	ENSBTAG00000048966
344.251	0.542646	0.21392	2.53667	0.0111912	0.14051	ENSBTAG00000018594
184.506	-0.474322	0.186975	-2.53682	0.0111865	0.14051	ENSBTAG00000020084
653.655	0.216523	0.085377	2.53608	0.01121	0.140616	ENSBTAG00000033395
1878.98	0.30332	0.119647	2.53512	0.011241	0.140814	ENSBTAG00000027337
175.338	0.395252	0.155921	2.53495	0.0112462	0.140814	ENSBTAG00000007107
175.507	-0.359093	0.141706	-2.53407	0.0112745	0.140921	ENSBTAG00000001005
9589.77	0.34423	0.135842	2.53405	0.0112753	0.140921	ENSBTAG00000012927
3868.61	0.269746	0.106516	2.53246	0.0113267	0.141182	ENSBTAG00000019253
8.40803	-1.42994	0.564789	-2.53181	0.0113477	0.141182	ENSBTAG00000054541
269.895	-0.455874	0.180027	-2.53225	0.0113334	0.141182	ENSBTAG00000021761
9.64459	-1.25218	0.494383	-2.53281	0.0113152	0.141182	ENSBTAG00000012824
889.412	0.484289	0.191276	2.53188	0.0113452	0.141182	ENSBTAG00000002941
28.7881	-1.06809	0.421987	-2.5311	0.0113706	0.141261	ENSBTAG00000004862
31.5941	-0.700156	0.276635	-2.53098	0.0113746	0.141261	ENSBTAG00000051964
204.483	0.347321	0.137317	2.52934	0.0114276	0.141791	ENSBTAG00000005729
384.453	0.309885	0.12261	2.52741	0.0114906	0.142445	ENSBTAG00000014677
228.705	0.318499	0.126068	2.5264	0.0115237	0.142726	ENSBTAG00000002810
247.624	1.77041	0.700895	2.52593	0.0115394	0.142753	ENSBTAG00000008951
5694.13	-0.707201	0.28035	-2.52257	0.0116502	0.142753	ENSBTAG00000021617
644.177	0.29672	0.117606	2.523	0.0116357	0.142753	ENSBTAG00000009839
25.1626	-0.756948	0.29996	-2.5235	0.0116193	0.142753	ENSBTAG00000009752
3249.39	0.409982	0.162422	2.52418	0.0115968	0.142753	ENSBTAG00000052518
50.5056	-0.801274	0.317253	-2.52567	0.0115479	0.142753	ENSBTAG00000002163
540.633	-0.359098	0.142313	-2.52329	0.0116262	0.142753	ENSBTAG00000004850
4490.55	-0.280077	0.110948	-2.52441	0.0115892	0.142753	ENSBTAG00000014377
81.1893	0.545157	0.21592	2.52481	0.0115761	0.142753	ENSBTAG00000006048
132.088	0.375754	0.148922	2.52315	0.0116307	0.142753	ENSBTAG00000017804
1072.45	0.325262	0.128942	2.52255	0.0116507	0.142753	ENSBTAG00000004438
641.373	0.359344	0.142402	2.52345	0.0116209	0.142753	ENSBTAG00000006391
328.651	0.340787	0.135184	2.52091	0.0117051	0.143291	ENSBTAG00000025571
336.408	-0.857223	0.340143	-2.52018	0.0117293	0.143391	ENSBTAG00000016230
2854.78	-0.488176	0.19381	-2.51884	0.0117742	0.143391	ENSBTAG00000001810
504.924	0.384463	0.152596	2.51949	0.0117525	0.143391	ENSBTAG00000010734
428.52	0.42536	0.168842	2.51928	0.0117594	0.143391	ENSBTAG00000007266
253.337	-0.452483	0.179558	-2.51998	0.011736	0.143391	ENSBTAG00000018879
306.383	0.378271	0.15018	2.51879	0.011776	0.143391	ENSBTAG00000012654
534.085	-0.267662	0.10628	-2.51846	0.0117869	0.143397	ENSBTAG00000047954
75.6533	0.674204	0.267863	2.51697	0.0118367	0.143876	ENSBTAG00000033334
59331.3	0.349359	0.138859	2.51593	0.011872	0.144176	ENSBTAG00000009535
104.374	-1.01597	0.403896	-2.51544	0.0118885	0.144249	ENSBTAG00000018524
420.751	-0.541715	0.215421	-2.51468	0.0119141	0.144263	ENSBTAG00000055062
727.109	-0.278678	0.11083	-2.51447	0.0119212	0.144263	ENSBTAG00000015195
325.473	0.339118	0.134841	2.51495	0.0119048	0.144263	ENSBTAG00000038845
2048.86	0.21381	0.0850613	2.5136	0.0119506	0.144492	ENSBTAG00000013032
228.911	-0.578218	0.230115	-2.51274	0.0119798	0.144534	ENSBTAG00000004742
415.428	0.408128	0.162495	2.51164	0.0120171	0.144534	ENSBTAG00000026660
1984.9	-0.275194	0.109574	-2.5115	0.0120219	0.144534	ENSBTAG00000000137
1250.6	0.901332	0.359127	2.50978	0.0120805	0.144534	ENSBTAG00000002333
1443.66	-0.298449	0.118872	-2.51067	0.0120502	0.144534	ENSBTAG00000013184
231.228	0.443385	0.176594	2.51075	0.0120473	0.144534	ENSBTAG00000025540
842.168	-0.20503	0.0816231	-2.51191	0.0120079	0.144534	ENSBTAG00000019458
356.852	-0.345219	0.137435	-2.51187	0.0120093	0.144534	ENSBTAG00000020533
340.116	0.369447	0.147191	2.50998	0.0120738	0.144534	ENSBTAG00000015379
839.001	0.322226	0.128251	2.51246	0.0119893	0.144534	ENSBTAG00000004199
6099.17	-0.246372	0.0981259	-2.51077	0.0120467	0.144534	ENSBTAG00000016282
2833.5	-0.3305	0.131677	-2.50992	0.0120758	0.144534	ENSBTAG00000019193
556.907	-0.871938	0.347537	-2.50891	0.0121106	0.144768	ENSBTAG00000003668
34.5053	-0.894857	0.35695	-2.50695	0.0121777	0.145232	ENSBTAG00000046648
527.798	0.270286	0.107848	2.50618	0.0122045	0.145232	ENSBTAG00000051150
105.711	-0.431298	0.172083	-2.50634	0.0121988	0.145232	ENSBTAG00000000521
161.763	-0.657703	0.262449	-2.50602	0.0122099	0.145232	ENSBTAG00000050990
761.753	0.413484	0.165001	2.50595	0.0122122	0.145232	ENSBTAG00000020963
728.612	0.338843	0.135216	2.50593	0.0122129	0.145232	ENSBTAG00000004551
949.753	0.386158	0.154163	2.50487	0.0122495	0.145333	ENSBTAG00000011658
7725.1	-0.258947	0.103394	-2.50446	0.0122638	0.145333	ENSBTAG00000006995
11.4287	1.27727	0.509973	2.50459	0.0122594	0.145333	ENSBTAG00000042735
205.628	-0.526622	0.210234	-2.50494	0.0122473	0.145333	ENSBTAG00000021045
351.416	-0.31357	0.125257	-2.50343	0.0122997	0.145383	ENSBTAG00000024431
2291.75	-0.303872	0.121379	-2.50349	0.0122976	0.145383	ENSBTAG00000001398
1327.05	0.203698	0.0813533	2.50386	0.0122845	0.145383	ENSBTAG00000007202
1464.19	-0.347499	0.138864	-2.50244	0.0123342	0.14554	ENSBTAG00000018729
635.706	0.878241	0.350929	2.50261	0.012328	0.14554	ENSBTAG00000010508
1343.68	-0.606176	0.242289	-2.50187	0.0123538	0.145645	ENSBTAG00000008388
201.038	-0.556615	0.222555	-2.50102	0.0123836	0.145871	ENSBTAG00000005769
1381.27	-0.329664	0.131828	-2.50072	0.0123943	0.145872	ENSBTAG00000002970
795.486	0.414336	0.165756	2.49968	0.0124307	0.146175	ENSBTAG00000038831
1996.68	-0.238911	0.0956013	-2.49903	0.0124534	0.146317	ENSBTAG00000000653
163.439	-0.632591	0.253348	-2.49692	0.0125278	0.147065	ENSBTAG00000005863
17.6167	-1.23647	0.495274	-2.49654	0.012541	0.147093	ENSBTAG00000017349
399.37	0.372931	0.149397	2.49624	0.0125516	0.147093	ENSBTAG00000027711
1204.04	0.33335	0.133561	2.49587	0.012565	0.147125	ENSBTAG00000051210
1489.89	-0.547778	0.219809	-2.49206	0.0127006	0.147573	ENSBTAG00000013460
2555.99	-0.385887	0.154868	-2.49171	0.012713	0.147573	ENSBTAG00000005862
356.644	-0.34639	0.138963	-2.49268	0.0126784	0.147573	ENSBTAG00000014170
43.8617	-0.733247	0.294333	-2.49121	0.0127308	0.147573	ENSBTAG00000004019
874.063	-0.768305	0.308116	-2.49356	0.012647	0.147573	ENSBTAG00000009778
673.451	-0.400823	0.160768	-2.49318	0.0126603	0.147573	ENSBTAG00000014512
795.576	-0.320794	0.128804	-2.49057	0.0127539	0.147573	ENSBTAG00000020367
591.339	-0.719418	0.288438	-2.49418	0.0126247	0.147573	ENSBTAG00000016073
292.936	-0.901107	0.361368	-2.4936	0.0126455	0.147573	ENSBTAG00000012498
286.87	0.387735	0.1555	2.49348	0.0126499	0.147573	ENSBTAG00000016369
61.1959	0.513564	0.206186	2.49078	0.0127462	0.147573	ENSBTAG00000021168
132.876	-0.783996	0.314717	-2.49111	0.0127344	0.147573	ENSBTAG00000019302
87.4386	2.51254	1.00864	2.49101	0.012738	0.147573	ENSBTAG00000040103
843.431	0.370781	0.148868	2.49067	0.0127503	0.147573	ENSBTAG00000009483
2373.72	-0.32706	0.131402	-2.48901	0.01281	0.147793	ENSBTAG00000052570
1338.04	0.23662	0.0950634	2.48907	0.0128077	0.147793	ENSBTAG00000001353
346.02	-0.478419	0.192176	-2.48949	0.0127926	0.147793	ENSBTAG00000003690
134.667	-0.889679	0.357467	-2.48884	0.012816	0.147793	ENSBTAG00000008728
3937.93	0.30418	0.122234	2.4885	0.0128282	0.14781	ENSBTAG00000005735
37.1478	-0.765779	0.307798	-2.48793	0.0128489	0.147924	ENSBTAG00000046974
442.774	0.402024	0.161625	2.48738	0.0128686	0.148027	ENSBTAG00000009845
2025.28	0.333998	0.13431	2.48677	0.0128908	0.148124	ENSBTAG00000011411
899.741	-0.416478	0.167512	-2.48626	0.0129095	0.148124	ENSBTAG00000054998
198.527	0.49574	0.199389	2.4863	0.012908	0.148124	ENSBTAG00000004108
227.154	0.397229	0.159814	2.48558	0.0129342	0.148284	ENSBTAG00000017298
460.037	0.336451	0.135408	2.48472	0.0129654	0.148363	ENSBTAG00000020152
185.28	-0.436087	0.175544	-2.4842	0.0129843	0.148363	ENSBTAG00000007228
32.7769	-0.860736	0.346415	-2.48469	0.0129663	0.148363	ENSBTAG00000011337
482.085	-0.371277	0.149448	-2.48432	0.0129797	0.148363	ENSBTAG00000032527
1181.01	-0.377131	0.151927	-2.48232	0.0130531	0.149025	ENSBTAG00000003536
2685.27	-0.51351	0.206968	-2.48111	0.0130973	0.149034	ENSBTAG00000019704
381.196	0.370283	0.149232	2.48125	0.0130923	0.149034	ENSBTAG00000006588
707.546	-0.527729	0.212664	-2.48152	0.0130825	0.149034	ENSBTAG00000026953
283.748	-0.900507	0.362885	-2.48153	0.0130821	0.149034	ENSBTAG00000050848
198.656	-0.761265	0.30688	-2.48066	0.0131139	0.149099	ENSBTAG00000015837
387.924	-0.444264	0.179135	-2.48005	0.0131365	0.149232	ENSBTAG00000019614
46676.7	0.218389	0.088166	2.47702	0.0132484	0.149876	ENSBTAG00000038488
749.339	0.562495	0.227069	2.47719	0.013242	0.149876	ENSBTAG00000012052
513.976	-0.558354	0.225439	-2.47674	0.0132587	0.149876	ENSBTAG00000051479
333.384	-0.404104	0.163113	-2.47746	0.0132323	0.149876	ENSBTAG00000007976
817.306	-0.32841	0.132571	-2.47724	0.0132404	0.149876	ENSBTAG00000009694
331.325	0.41508	0.167555	2.47728	0.0132387	0.149876	ENSBTAG00000002000
1089.1	0.325678	0.131529	2.47609	0.013283	0.150027	ENSBTAG00000018065
483.696	-0.512491	0.207008	-2.47571	0.0132972	0.150052	ENSBTAG00000013616
2347.61	-0.488442	0.197362	-2.47486	0.013329	0.150052	ENSBTAG00000020681
866.552	0.277339	0.112062	2.47488	0.0133282	0.150052	ENSBTAG00000009638
379.957	0.41468	0.167542	2.47509	0.0133204	0.150052	ENSBTAG00000020067
1463.56	0.403439	0.163053	2.47429	0.0133502	0.150168	ENSBTAG00000003279
833.41	0.283333	0.114598	2.47241	0.0134205	0.150474	ENSBTAG00000007818
521.461	-0.527571	0.21341	-2.4721	0.0134322	0.150474	ENSBTAG00000007414
668.316	0.397764	0.160892	2.47225	0.0134266	0.150474	ENSBTAG00000003635
1734.34	0.306146	0.123836	2.4722	0.0134286	0.150474	ENSBTAG00000031641
130.462	-0.476361	0.19262	-2.47306	0.0133962	0.150474	ENSBTAG00000018901
1073.7	-0.531636	0.215138	-2.47114	0.0134684	0.150756	ENSBTAG00000006040
366.916	0.32317	0.130794	2.47083	0.0134799	0.150762	ENSBTAG00000011842
284.286	-0.32593	0.131991	-2.46933	0.0135367	0.150847	ENSBTAG00000012980
34.2068	-0.683722	0.276846	-2.46969	0.0135231	0.150847	ENSBTAG00000020148
381.209	0.75923	0.307428	2.46962	0.0135257	0.150847	ENSBTAG00000023736
1616.83	-0.254561	0.103092	-2.46926	0.0135392	0.150847	ENSBTAG00000024958
209.986	-0.354722	0.143694	-2.46859	0.0135645	0.150847	ENSBTAG00000010220
44.7803	1.22051	0.494387	2.46873	0.0135593	0.150847	ENSBTAG00000008625
653.259	0.332748	0.134775	2.46892	0.0135521	0.150847	ENSBTAG00000011960
423.758	0.304051	0.1232	2.46795	0.0135888	0.150996	ENSBTAG00000014095
43.0643	0.912523	0.36986	2.46721	0.013617	0.151114	ENSBTAG00000017027
8.61507	-2.30863	0.93577	-2.46709	0.0136215	0.151114	ENSBTAG00000020893
1686.81	0.20325	0.0824703	2.46452	0.0137196	0.151463	ENSBTAG00000017125
166.938	-0.368464	0.149507	-2.46452	0.0137195	0.151463	ENSBTAG00000019568
752.743	0.290868	0.117992	2.46515	0.0136955	0.151463	ENSBTAG00000002042
1219.77	0.257495	0.104504	2.46398	0.0137406	0.151463	ENSBTAG00000004632
402.175	0.474566	0.19252	2.46502	0.0137005	0.151463	ENSBTAG00000053755
502.927	0.367113	0.148896	2.46557	0.0136797	0.151463	ENSBTAG00000010723
1265.89	-0.432821	0.175661	-2.46396	0.0137413	0.151463	ENSBTAG00000016838
1240.81	0.884667	0.358996	2.46428	0.0137289	0.151463	ENSBTAG00000001008
69.8113	0.783911	0.318403	2.46201	0.0138161	0.152166	ENSBTAG00000006999
822.574	0.479277	0.194777	2.46065	0.0138686	0.152234	ENSBTAG00000050824
24.7968	-0.871533	0.354222	-2.46041	0.0138778	0.152234	ENSBTAG00000015553
3450.58	-0.292666	0.118942	-2.46058	0.0138711	0.152234	ENSBTAG00000009242
1077.73	0.317492	0.129037	2.46047	0.0138755	0.152234	ENSBTAG00000031718
1500.99	0.887911	0.360749	2.4613	0.0138434	0.152234	ENSBTAG00000014199
234.504	0.385238	0.156626	2.4596	0.0139091	0.152334	ENSBTAG00000015804
1289.63	-0.444472	0.180698	-2.45976	0.0139031	0.152334	ENSBTAG00000014807
315.204	0.385267	0.156762	2.45765	0.0139849	0.153042	ENSBTAG00000001109
1994.91	0.231301	0.0941272	2.45732	0.0139976	0.153059	ENSBTAG00000031688
1342.51	-0.218282	0.0888677	-2.45626	0.0140392	0.153382	ENSBTAG00000019852
449.087	0.256613	0.104484	2.45599	0.0140495	0.153382	ENSBTAG00000020583
66.6883	-0.746602	0.304075	-2.45532	0.0140758	0.153453	ENSBTAG00000010874
562.299	0.297123	0.121032	2.45492	0.0140915	0.153453	ENSBTAG00000011793
851.767	-0.549298	0.223767	-2.45477	0.0140974	0.153453	ENSBTAG00000011541
841.137	0.317097	0.12918	2.45469	0.0141007	0.153453	ENSBTAG00000001521
3496.85	0.437331	0.178222	2.45385	0.0141335	0.153566	ENSBTAG00000024503
283.673	0.425	0.173177	2.45414	0.0141223	0.153566	ENSBTAG00000007065
602.043	0.333521	0.135987	2.4526	0.0141828	0.15383	ENSBTAG00000009811
660.796	0.322873	0.131652	2.45247	0.0141878	0.15383	ENSBTAG00000004829
22.0645	-0.798654	0.325665	-2.45238	0.0141914	0.15383	ENSBTAG00000053230
3955.55	-0.305354	0.124543	-2.4518	0.0142144	0.153957	ENSBTAG00000003354
202.323	0.393047	0.160414	2.4502	0.0142776	0.154398	ENSBTAG00000019075
286.347	0.409855	0.167255	2.45048	0.0142664	0.154398	ENSBTAG00000016218
1374.91	-0.224184	0.0915312	-2.44926	0.0143149	0.154679	ENSBTAG00000003748
763.57	0.383561	0.156725	2.44735	0.014391	0.154892	ENSBTAG00000010181
138.913	0.384919	0.157216	2.44834	0.0143517	0.154892	ENSBTAG00000014442
1633.51	0.357591	0.146106	2.44748	0.0143858	0.154892	ENSBTAG00000003209
1712.41	-0.473449	0.193428	-2.44767	0.0143782	0.154892	ENSBTAG00000002287
1976.1	0.378975	0.154849	2.44739	0.0143896	0.154892	ENSBTAG00000009534
622.993	-0.820528	0.335446	-2.44608	0.0144419	0.154947	ENSBTAG00000000507
905.296	-0.486908	0.199079	-2.4458	0.0144529	0.154947	ENSBTAG00000002728
38.6736	0.732809	0.299652	2.44553	0.0144639	0.154947	ENSBTAG00000013036
29.0709	1.3459	0.550292	2.44579	0.0144535	0.154947	ENSBTAG00000054525
191.25	-0.672973	0.275099	-2.44629	0.0144333	0.154947	ENSBTAG00000028421
1557.54	-0.360427	0.147372	-2.44569	0.0144575	0.154947	ENSBTAG00000017662
803.148	-0.278344	0.113859	-2.44465	0.0144993	0.155206	ENSBTAG00000003186
98.9875	-0.922322	0.377353	-2.44419	0.0145179	0.155284	ENSBTAG00000008619
1978.62	0.342456	0.140127	2.4439	0.0145293	0.155284	ENSBTAG00000053107
310.316	-0.601721	0.246377	-2.44227	0.014595	0.15531	ENSBTAG00000031572
105.048	0.53709	0.219864	2.44283	0.0145726	0.15531	ENSBTAG00000048390
1254.79	-0.326896	0.133781	-2.44352	0.0145447	0.15531	ENSBTAG00000016895
763.416	0.40239	0.164936	2.43968	0.0147004	0.15531	ENSBTAG00000012632
161.336	-0.578254	0.236828	-2.44166	0.0146198	0.15531	ENSBTAG00000025477
600.727	-0.516865	0.211558	-2.44313	0.0145604	0.15531	ENSBTAG00000015385
2656.5	-0.406646	0.166614	-2.44065	0.014661	0.15531	ENSBTAG00000048622
561.262	-0.473687	0.194129	-2.44006	0.0146848	0.15531	ENSBTAG00000020014
2372.99	0.347656	0.142493	2.43981	0.014695	0.15531	ENSBTAG00000012788
2036.16	0.286061	0.117177	2.44127	0.0146357	0.15531	ENSBTAG00000013556
548.487	0.301304	0.123401	2.44167	0.0146195	0.15531	ENSBTAG00000010348
454.216	-0.41713	0.170972	-2.43975	0.0146972	0.15531	ENSBTAG00000021497
494.159	0.396966	0.162701	2.43985	0.0146933	0.15531	ENSBTAG00000002735
893.963	0.352446	0.144433	2.44021	0.0146789	0.15531	ENSBTAG00000002094
12503.9	0.279695	0.114646	2.43965	0.0147015	0.15531	ENSBTAG00000046248
19276.2	0.292136	0.119815	2.43823	0.0147593	0.155801	ENSBTAG00000008570
502.92	0.487484	0.20009	2.43633	0.0148372	0.156005	ENSBTAG00000006353
1124.44	0.307647	0.126275	2.43633	0.014837	0.156005	ENSBTAG00000018593
745.636	-0.253229	0.103916	-2.43687	0.0148149	0.156005	ENSBTAG00000003687
1014.27	0.327786	0.134509	2.4369	0.0148139	0.156005	ENSBTAG00000032247
778.974	0.281303	0.115432	2.43696	0.0148111	0.156005	ENSBTAG00000009490
64.5938	-0.840129	0.344867	-2.43609	0.0148468	0.156005	ENSBTAG00000052111
571.408	-0.30635	0.125809	-2.43504	0.0148903	0.156274	ENSBTAG00000007779
22796.3	0.302442	0.124211	2.43492	0.0148952	0.156274	ENSBTAG00000015473
590.514	-0.534088	0.219443	-2.43383	0.0149399	0.156624	ENSBTAG00000053399
247.275	0.325632	0.133814	2.43347	0.0149549	0.156661	ENSBTAG00000031793
82.9637	-0.623868	0.256467	-2.43255	0.0149931	0.156941	ENSBTAG00000007791
629.563	0.305639	0.125661	2.43224	0.0150056	0.156947	ENSBTAG00000006517
949.956	0.487253	0.200365	2.43182	0.0150231	0.156947	ENSBTAG00000021802
25.6846	-0.993095	0.408395	-2.4317	0.015028	0.156947	ENSBTAG00000054058
6693.39	0.391696	0.161098	2.43142	0.0150396	0.15695	ENSBTAG00000013343
96.503	0.540107	0.222219	2.43052	0.0150773	0.157223	ENSBTAG00000015483
229.713	0.36596	0.1506	2.43002	0.0150979	0.157319	ENSBTAG00000023513
649.141	-0.313834	0.129164	-2.42974	0.0151097	0.157322	ENSBTAG00000043987
457.605	0.305024	0.125611	2.42833	0.0151687	0.157817	ENSBTAG00000009372
8.05848	-1.42598	0.587653	-2.42657	0.0152424	0.158129	ENSBTAG00000015170
300.249	-0.561613	0.231396	-2.42707	0.0152213	0.158129	ENSBTAG00000020214
632.457	-0.305509	0.125968	-2.42529	0.015296	0.158129	ENSBTAG00000006044
560.768	0.330166	0.13614	2.4252	0.0153001	0.158129	ENSBTAG00000016810
1666.61	0.670302	0.276242	2.42651	0.015245	0.158129	ENSBTAG00000018223
1639.73	-0.636813	0.262588	-2.42514	0.0153024	0.158129	ENSBTAG00000006697
422.472	0.327588	0.135078	2.42518	0.0153007	0.158129	ENSBTAG00000009872
377.147	-0.738633	0.304509	-2.42565	0.0152811	0.158129	ENSBTAG00000009407
118.509	0.681821	0.280967	2.42669	0.0152371	0.158129	ENSBTAG00000046014
159.341	-0.882344	0.364067	-2.42358	0.0153684	0.158572	ENSBTAG00000004449
601.069	0.411986	0.169983	2.4237	0.0153635	0.158572	ENSBTAG00000053695
66.6903	-0.439904	0.181583	-2.4226	0.0154098	0.158876	ENSBTAG00000002368
1312.71	-0.493783	0.203846	-2.42234	0.015421	0.158876	ENSBTAG00000004015
1172.37	-0.327399	0.135174	-2.42206	0.015433	0.15888	ENSBTAG00000023018
593.593	0.27008	0.111528	2.42163	0.0154509	0.158945	ENSBTAG00000005470
1272.22	0.265952	0.109859	2.42084	0.0154847	0.159174	ENSBTAG00000007430
1186.02	-0.215041	0.0888435	-2.42044	0.0155016	0.15919	ENSBTAG00000018317
948.309	-0.445718	0.184166	-2.42019	0.0155123	0.15919	ENSBTAG00000004104
25110.6	0.312296	0.129049	2.41999	0.0155211	0.15919	ENSBTAG00000013264
2921.62	-0.397117	0.164148	-2.41926	0.015552	0.159191	ENSBTAG00000025426
1155.15	0.49608	0.205065	2.41914	0.0155573	0.159191	ENSBTAG00000005096
606.589	-0.566798	0.234315	-2.41895	0.0155652	0.159191	ENSBTAG00000001867
305.76	0.389633	0.161079	2.4189	0.0155676	0.159191	ENSBTAG00000019913
1435.37	0.334261	0.138302	2.41688	0.015654	0.159955	ENSBTAG00000009508
378.813	0.407122	0.168526	2.41577	0.0157018	0.160324	ENSBTAG00000005304
487.739	0.292891	0.121347	2.41366	0.0157934	0.160458	ENSBTAG00000007105
545.18	0.389555	0.161586	2.41082	0.0159168	0.160458	ENSBTAG00000006034
674.062	-0.497307	0.206076	-2.41322	0.0158124	0.160458	ENSBTAG00000002295
203.876	-0.358198	0.148472	-2.41255	0.0158412	0.160458	ENSBTAG00000017695
199.595	-0.578031	0.239717	-2.4113	0.0158956	0.160458	ENSBTAG00000005997
2115.42	-0.428142	0.177583	-2.41094	0.0159114	0.160458	ENSBTAG00000017809
4960.41	0.251464	0.104304	2.41087	0.0159147	0.160458	ENSBTAG00000002734
1004.56	-0.223611	0.0927287	-2.41145	0.0158892	0.160458	ENSBTAG00000030529
818.448	0.44327	0.183666	2.41346	0.0158019	0.160458	ENSBTAG00000021016
461.343	-0.679771	0.281826	-2.41202	0.0158643	0.160458	ENSBTAG00000009667
275.997	-0.339339	0.140601	-2.41348	0.015801	0.160458	ENSBTAG00000005960
1622.9	0.328752	0.136123	2.41511	0.0157303	0.160458	ENSBTAG00000012232
1413.47	-0.487136	0.201922	-2.4125	0.0158435	0.160458	ENSBTAG00000021841
3837.2	-0.145482	0.0602884	-2.4131	0.0158176	0.160458	ENSBTAG00000016806
200.889	-0.523349	0.217001	-2.41173	0.015877	0.160458	ENSBTAG00000003889
1154.71	0.420259	0.174225	2.41216	0.0158582	0.160458	ENSBTAG00000014971
694.613	-0.601063	0.249299	-2.41101	0.0159083	0.160458	ENSBTAG00000026097
680.426	0.320791	0.133074	2.41062	0.0159254	0.160458	ENSBTAG00000012058
283.341	0.652606	0.270803	2.40989	0.0159573	0.160661	ENSBTAG00000013274
3429.67	0.296902	0.123256	2.40882	0.0160044	0.161018	ENSBTAG00000003390
12.8476	-1.43799	0.597142	-2.40812	0.0160349	0.161088	ENSBTAG00000049264
882.798	0.356172	0.147898	2.40823	0.0160301	0.161088	ENSBTAG00000015009
537.631	0.409449	0.17007	2.40754	0.0160605	0.16111	ENSBTAG00000000141
226.186	-0.644485	0.267671	-2.40775	0.0160511	0.16111	ENSBTAG00000009151
526.94	-0.598806	0.248834	-2.40644	0.0161086	0.161123	ENSBTAG00000012908
1589.3	0.283133	0.117695	2.40564	0.016144	0.161123	ENSBTAG00000018403
1782.64	-0.3826	0.158962	-2.40686	0.0160904	0.161123	ENSBTAG00000003259
285.615	0.357288	0.14849	2.40615	0.0161217	0.161123	ENSBTAG00000025817
29.378	-0.787031	0.327095	-2.40612	0.0161229	0.161123	ENSBTAG00000013132
1679.49	0.242457	0.100726	2.4071	0.0160799	0.161123	ENSBTAG00000008498
520.82	-0.491841	0.204449	-2.40569	0.0161422	0.161123	ENSBTAG00000021773
15.6375	1.0173	0.423265	2.40346	0.0162406	0.16115	ENSBTAG00000049722
406.603	-0.395564	0.164474	-2.40502	0.0161715	0.16115	ENSBTAG00000000147
1069.64	0.400275	0.166488	2.40422	0.0162069	0.16115	ENSBTAG00000038842
681.39	0.468904	0.19508	2.40365	0.0162325	0.16115	ENSBTAG00000006645
302.136	0.408577	0.169879	2.40511	0.0161677	0.16115	ENSBTAG00000008642
721.285	0.243344	0.101194	2.40472	0.016185	0.16115	ENSBTAG00000021188
196.837	0.40597	0.16888	2.40389	0.0162216	0.16115	ENSBTAG00000023452
1383.14	0.273747	0.113878	2.40387	0.0162227	0.16115	ENSBTAG00000018967
499.143	0.385872	0.16058	2.40298	0.0162619	0.161245	ENSBTAG00000012760
15030.1	0.3088	0.128542	2.40232	0.0162914	0.16142	ENSBTAG00000020733
1008.61	-0.49921	0.207925	-2.40092	0.016354	0.161924	ENSBTAG00000010449
10143.9	0.302015	0.12583	2.40019	0.0163866	0.162012	ENSBTAG00000049833
338.356	0.486623	0.202728	2.40037	0.0163785	0.162012	ENSBTAG00000015579
488.606	-0.422858	0.176216	-2.39965	0.0164107	0.162134	ENSBTAG00000004505
589.849	-1.0716	0.446659	-2.39914	0.0164335	0.162242	ENSBTAG00000052516
969.659	0.278793	0.116229	2.39865	0.0164556	0.162316	ENSBTAG00000020606
1062.89	0.323013	0.134676	2.39845	0.0164646	0.162316	ENSBTAG00000002501
20.0125	-1.57889	0.65845	-2.39789	0.0164899	0.162339	ENSBTAG00000007073
1584.58	0.378373	0.157795	2.39787	0.0164906	0.162339	ENSBTAG00000000639
9.47737	1.24016	0.517282	2.39746	0.0165094	0.162407	ENSBTAG00000013734
92.0853	-0.807411	0.336837	-2.39704	0.0165281	0.162475	ENSBTAG00000005212
28.7567	-0.819939	0.342133	-2.39655	0.0165502	0.162576	ENSBTAG00000015380
575.375	0.339395	0.141654	2.39594	0.0165778	0.16273	ENSBTAG00000004379
840.178	-0.331048	0.138232	-2.39487	0.0166263	0.16309	ENSBTAG00000014123
264.644	-0.655714	0.273876	-2.3942	0.0166565	0.163153	ENSBTAG00000003586
8030.98	0.396772	0.165715	2.39431	0.0166517	0.163153	ENSBTAG00000023343
97.2484	-0.926873	0.388071	-2.38841	0.0169214	0.163409	ENSBTAG00000033170
1971.95	-0.310565	0.130105	-2.38703	0.016985	0.163409	ENSBTAG00000048151
181.237	-0.893411	0.374119	-2.38804	0.0169385	0.163409	ENSBTAG00000019385
415.436	-0.269903	0.113044	-2.38759	0.0169594	0.163409	ENSBTAG00000012555
773.393	-0.666911	0.278889	-2.39131	0.0167883	0.163409	ENSBTAG00000004547
507.752	-0.480885	0.20108	-2.39151	0.0167792	0.163409	ENSBTAG00000014074
553.747	-0.542573	0.226946	-2.39076	0.0168136	0.163409	ENSBTAG00000018488
558.361	0.269149	0.112663	2.38898	0.0168951	0.163409	ENSBTAG00000020720
4121.69	0.248869	0.104164	2.38921	0.0168846	0.163409	ENSBTAG00000015144
1077.3	0.212657	0.0890216	2.38882	0.0169025	0.163409	ENSBTAG00000002105
754.127	0.308398	0.12912	2.38845	0.0169194	0.163409	ENSBTAG00000009689
151.948	-0.339705	0.142322	-2.38688	0.0169923	0.163409	ENSBTAG00000005489
166.381	-0.494276	0.206604	-2.39238	0.0167396	0.163409	ENSBTAG00000025931
3459.14	0.334706	0.140193	2.38747	0.016965	0.163409	ENSBTAG00000016524
336.035	0.413103	0.172674	2.39239	0.0167389	0.163409	ENSBTAG00000014136
17.6967	-0.976709	0.408195	-2.39275	0.0167226	0.163409	ENSBTAG00000054534
48168.7	0.288272	0.120667	2.38898	0.0168951	0.163409	ENSBTAG00000017389
550.676	0.286356	0.119913	2.38802	0.0169394	0.163409	ENSBTAG00000014060
232.33	-0.435612	0.182494	-2.38699	0.016987	0.163409	ENSBTAG00000010815
198.92	0.432724	0.181151	2.38875	0.016906	0.163409	ENSBTAG00000019831
951.81	0.345205	0.144484	2.38923	0.0168838	0.163409	ENSBTAG00000020431
418.335	0.341675	0.14301	2.38916	0.0168869	0.163409	ENSBTAG00000016251
740.92	0.252704	0.105743	2.3898	0.0168577	0.163409	ENSBTAG00000019660
40578.7	0.370821	0.155355	2.38692	0.01699	0.163409	ENSBTAG00000009757
58.6058	-0.591365	0.247395	-2.39036	0.0168316	0.163409	ENSBTAG00000054084
1047.64	0.36591	0.153197	2.38849	0.0169179	0.163409	ENSBTAG00000016763
1854.61	-0.260317	0.109086	-2.38634	0.0170171	0.163533	ENSBTAG00000019061
964.602	-0.626534	0.262658	-2.38535	0.0170627	0.163742	ENSBTAG00000020041
457.984	0.433347	0.181658	2.3855	0.0170558	0.163742	ENSBTAG00000022027
107.553	0.430948	0.180719	2.38463	0.0170963	0.16395	ENSBTAG00000009562
201.696	0.405104	0.169901	2.38435	0.0171093	0.16396	ENSBTAG00000014492
1123.72	-0.266356	0.111769	-2.3831	0.0171676	0.164404	ENSBTAG00000047855
388.489	0.355904	0.149372	2.38266	0.0171881	0.164485	ENSBTAG00000001612
417.047	-1.01144	0.42465	-2.38182	0.0172271	0.164515	ENSBTAG00000004034
526.021	0.300145	0.125997	2.38217	0.0172111	0.164515	ENSBTAG00000031824
591.908	0.380837	0.15989	2.38187	0.0172249	0.164515	ENSBTAG00000010698
581.671	0.39769	0.16701	2.38123	0.0172549	0.164665	ENSBTAG00000050130
1030.54	-0.7168	0.301138	-2.3803	0.0172985	0.164923	ENSBTAG00000038434
202.925	-0.46813	0.196745	-2.37938	0.017342	0.164923	ENSBTAG00000054250
38837.9	0.364363	0.15312	2.37959	0.0173321	0.164923	ENSBTAG00000013924
242.334	0.590276	0.248078	2.3794	0.0173407	0.164923	ENSBTAG00000002817
956.638	0.227828	0.0957299	2.37991	0.017317	0.164923	ENSBTAG00000007910
374.056	0.346849	0.145789	2.37911	0.0173546	0.164929	ENSBTAG00000044029
718.169	0.298311	0.125405	2.37879	0.0173698	0.164959	ENSBTAG00000003728
1210.09	0.41176	0.173126	2.37838	0.0173889	0.165027	ENSBTAG00000002463
1010.83	-0.526268	0.221419	-2.37679	0.017464	0.165609	ENSBTAG00000009493
578.683	0.332172	0.13977	2.37657	0.0174745	0.165609	ENSBTAG00000030962
20.8119	-0.782779	0.329458	-2.37596	0.0175032	0.165767	ENSBTAG00000000718
4230.07	0.461346	0.194243	2.37509	0.0175446	0.165954	ENSBTAG00000016264
13972.8	0.304793	0.128332	2.37504	0.0175471	0.165954	ENSBTAG00000020807
19.4873	-0.778658	0.32801	-2.37389	0.017602	0.166283	ENSBTAG00000051433
1217.94	0.294159	0.123933	2.37354	0.0176185	0.166283	ENSBTAG00000015116
673.377	0.357856	0.150767	2.37357	0.0176173	0.166283	ENSBTAG00000008241
48.3134	-1.03112	0.434522	-2.373	0.0176442	0.166283	ENSBTAG00000026673
1953.92	0.262916	0.110817	2.37253	0.0176667	0.166283	ENSBTAG00000005426
356.178	0.280936	0.1184	2.37277	0.0176555	0.166283	ENSBTAG00000018534
238.567	0.476899	0.200964	2.37306	0.0176414	0.166283	ENSBTAG00000031432
907.669	-0.75154	0.316885	-2.37165	0.0177088	0.166353	ENSBTAG00000021910
2615.05	-0.357543	0.15075	-2.37177	0.0177032	0.166353	ENSBTAG00000007806
683.561	-0.451764	0.190488	-2.37162	0.0177105	0.166353	ENSBTAG00000013493
2333.06	-0.382707	0.16141	-2.37103	0.0177387	0.166418	ENSBTAG00000021158
3029.96	-0.325611	0.137333	-2.37096	0.0177418	0.166418	ENSBTAG00000008403
10666.4	-0.257667	0.108755	-2.36925	0.0178243	0.166737	ENSBTAG00000003147
2571.1	-0.391563	0.165261	-2.36935	0.0178192	0.166737	ENSBTAG00000018254
979.076	-0.416014	0.175543	-2.36986	0.0177947	0.166737	ENSBTAG00000000565
111.226	0.499894	0.21099	2.36927	0.0178231	0.166737	ENSBTAG00000039453
1465.26	-0.437331	0.184695	-2.36785	0.0178917	0.167253	ENSBTAG00000015536
913.212	-0.280604	0.118562	-2.36673	0.0179462	0.167348	ENSBTAG00000018151
178.609	-0.412034	0.174175	-2.36564	0.0179991	0.167348	ENSBTAG00000020436
185.072	-0.88002	0.371906	-2.36625	0.0179695	0.167348	ENSBTAG00000008048
330.548	0.340695	0.144019	2.36563	0.0179993	0.167348	ENSBTAG00000020858
2411.36	-0.501741	0.212074	-2.36588	0.0179874	0.167348	ENSBTAG00000024715
3152.67	-0.249095	0.105254	-2.36661	0.0179519	0.167348	ENSBTAG00000017584
5502.53	-0.257425	0.108776	-2.36657	0.0179538	0.167348	ENSBTAG00000020782
14.4915	-1.00901	0.426222	-2.36734	0.0179167	0.167348	ENSBTAG00000020263
392.281	-0.678271	0.28684	-2.36463	0.018048	0.167687	ENSBTAG00000014111
15.3416	-7.55359	3.19582	-2.36359	0.018099	0.168047	ENSBTAG00000016063
241.951	0.291855	0.123618	2.36094	0.0182287	0.168903	ENSBTAG00000003161
433.205	-0.835327	0.353753	-2.36133	0.0182096	0.168903	ENSBTAG00000003012
1114.24	0.329754	0.139711	2.36026	0.0182623	0.168903	ENSBTAG00000039555
1830.09	-0.234077	0.0991664	-2.36045	0.0182529	0.168903	ENSBTAG00000003697
99.5431	0.448934	0.19021	2.3602	0.0182651	0.168903	ENSBTAG00000017890
170.703	-0.388602	0.164633	-2.36041	0.0182546	0.168903	ENSBTAG00000018400
82.0666	0.628495	0.266366	2.35951	0.0182989	0.168987	ENSBTAG00000015040
667.174	0.377861	0.160127	2.35976	0.0182867	0.168987	ENSBTAG00000016824
315.314	-0.412926	0.175045	-2.35897	0.0183258	0.169122	ENSBTAG00000009885
18.8504	-0.861338	0.365185	-2.35864	0.0183422	0.169123	ENSBTAG00000008943
2903.01	-0.295833	0.125434	-2.35847	0.0183505	0.169123	ENSBTAG00000033457
1938.93	-0.234483	0.0994538	-2.35771	0.0183883	0.169357	ENSBTAG00000015839
137.443	-0.347776	0.147559	-2.35686	0.0184302	0.169493	ENSBTAG00000023885
1081.63	-0.43834	0.185997	-2.35671	0.0184375	0.169493	ENSBTAG00000034222
3983.4	-0.547893	0.232525	-2.35627	0.0184593	0.169493	ENSBTAG00000049233
1073.86	1.57073	0.666646	2.35616	0.0184648	0.169493	ENSBTAG00000053649
309.252	0.341831	0.145058	2.3565	0.0184479	0.169493	ENSBTAG00000047793
304.037	-0.749307	0.318061	-2.35586	0.0184798	0.169517	ENSBTAG00000013057
63.8086	-0.613242	0.260631	-2.35291	0.0186272	0.170641	ENSBTAG00000053524
20.3018	-2.02843	0.86204	-2.35305	0.0186199	0.170641	ENSBTAG00000008096
819.567	-0.395426	0.168101	-2.35231	0.018657	0.170763	ENSBTAG00000006918
539.146	0.442148	0.187976	2.35215	0.0186653	0.170763	ENSBTAG00000024605
2249.67	-0.341945	0.145398	-2.35178	0.0186836	0.170816	ENSBTAG00000027722
3416.3	-1.31807	0.560853	-2.35012	0.0187671	0.171206	ENSBTAG00000010987
269.469	-0.461748	0.196534	-2.34945	0.0188011	0.171206	ENSBTAG00000021768
236.459	-0.716575	0.304883	-2.35033	0.0187568	0.171206	ENSBTAG00000012762
1320.76	-0.400012	0.170242	-2.34966	0.0187903	0.171206	ENSBTAG00000014227
265.002	-0.600929	0.255668	-2.35042	0.0187521	0.171206	ENSBTAG00000000770
787.551	0.274059	0.116629	2.34984	0.0187813	0.171206	ENSBTAG00000015944
1625.19	0.209236	0.0890843	2.34874	0.0188369	0.171418	ENSBTAG00000009574
972.858	0.416059	0.177252	2.34728	0.0189112	0.171805	ENSBTAG00000011754
12973.8	0.350198	0.149232	2.34667	0.018942	0.171805	ENSBTAG00000010799
277.543	-0.674931	0.287603	-2.34674	0.0189382	0.171805	ENSBTAG00000046561
71.9218	-0.539286	0.229773	-2.34704	0.0189234	0.171805	ENSBTAG00000019053
238.998	0.721077	0.307162	2.34754	0.0188976	0.171805	ENSBTAG00000000033
144.303	-0.522565	0.222791	-2.34553	0.0189999	0.171914	ENSBTAG00000006625
265.297	0.415598	0.177207	2.34526	0.0190137	0.171914	ENSBTAG00000005403
231.352	0.380185	0.162055	2.34603	0.0189746	0.171914	ENSBTAG00000024539
300.83	0.484959	0.206787	2.3452	0.0190166	0.171914	ENSBTAG00000001782
205.508	-0.832259	0.354852	-2.34537	0.0190081	0.171914	ENSBTAG00000022733
1144.31	-0.957517	0.408595	-2.34344	0.019107	0.17215	ENSBTAG00000046862
183.35	-0.82189	0.350752	-2.34322	0.019118	0.17215	ENSBTAG00000004216
14279.3	0.324511	0.138479	2.34339	0.0191092	0.17215	ENSBTAG00000013866
196.022	0.316846	0.135178	2.34391	0.0190826	0.17215	ENSBTAG00000005955
393.08	0.321784	0.137255	2.34443	0.0190564	0.17215	ENSBTAG00000020515
210.16	-0.6042	0.257758	-2.34406	0.0190751	0.17215	ENSBTAG00000052781
215.897	0.379649	0.162076	2.34241	0.0191597	0.172299	ENSBTAG00000021635
49.6276	-0.721298	0.307907	-2.34258	0.0191508	0.172299	ENSBTAG00000001654
678.884	-0.439712	0.187862	-2.34061	0.0192522	0.17235	ENSBTAG00000017184
53.2117	-1.41318	0.603469	-2.34176	0.0191931	0.17235	ENSBTAG00000052364
207.065	0.375472	0.160371	2.34127	0.0192184	0.17235	ENSBTAG00000020563
344.159	0.496674	0.21219	2.3407	0.0192475	0.17235	ENSBTAG00000047299
1032.52	-0.484384	0.206935	-2.34075	0.019245	0.17235	ENSBTAG00000019938
31.4327	-0.669231	0.285924	-2.34059	0.0192533	0.17235	ENSBTAG00000053998
361.799	0.385674	0.164745	2.34104	0.0192302	0.17235	ENSBTAG00000010484
372.8	0.419739	0.179385	2.33988	0.0192898	0.172565	ENSBTAG00000014669
466.943	-0.888073	0.379747	-2.33859	0.0193565	0.172599	ENSBTAG00000009482
1939.5	0.323114	0.138154	2.33879	0.0193462	0.172599	ENSBTAG00000013329
1037.79	-0.354205	0.151404	-2.33946	0.0193116	0.172599	ENSBTAG00000001178
390.073	0.411629	0.175983	2.33903	0.0193336	0.172599	ENSBTAG00000013931
1671.99	0.330596	0.141332	2.33914	0.019328	0.172599	ENSBTAG00000000428
1309.58	0.399334	0.170781	2.33827	0.019373	0.172634	ENSBTAG00000005975
408.322	-0.413947	0.177283	-2.33495	0.0195461	0.17339	ENSBTAG00000019027
837.295	0.306228	0.131072	2.33634	0.0194735	0.17339	ENSBTAG00000014729
157.106	0.422635	0.180914	2.33611	0.0194853	0.17339	ENSBTAG00000015117
60.4955	-1.63885	0.701798	-2.33522	0.0195321	0.17339	ENSBTAG00000004948
1390.52	-0.221417	0.0948299	-2.33489	0.0195493	0.17339	ENSBTAG00000016562
984.586	-0.426486	0.182623	-2.33534	0.0195258	0.17339	ENSBTAG00000018825
96.0673	-0.573284	0.24557	-2.3345	0.0195695	0.17339	ENSBTAG00000016062
1287.11	0.236583	0.101344	2.33446	0.0195716	0.17339	ENSBTAG00000002676
330.801	0.334289	0.143137	2.33545	0.0195198	0.17339	ENSBTAG00000047706
1557.86	-0.319521	0.13696	-2.33295	0.019651	0.173981	ENSBTAG00000007323
19.9443	-1.02784	0.440817	-2.33166	0.0197185	0.174455	ENSBTAG00000051141
865.276	-0.43418	0.186228	-2.33144	0.0197299	0.174455	ENSBTAG00000011333
3662.46	-0.306846	0.131685	-2.33016	0.0197979	0.174726	ENSBTAG00000000581
454.573	0.557838	0.239391	2.33024	0.0197933	0.174726	ENSBTAG00000054259
90.0369	0.670515	0.287758	2.33014	0.0197988	0.174726	ENSBTAG00000021361
2354.34	0.270796	0.116237	2.32969	0.0198225	0.174797	ENSBTAG00000017605
14323.1	0.303607	0.130331	2.32951	0.0198323	0.174797	ENSBTAG00000018628
139.645	0.46117	0.198119	2.32774	0.0199258	0.175508	ENSBTAG00000008765
215.454	0.354255	0.152221	2.32724	0.0199527	0.175633	ENSBTAG00000045893
477.123	0.356386	0.153206	2.32618	0.0200088	0.175901	ENSBTAG00000013168
2937.32	-0.305306	0.131242	-2.32629	0.0200029	0.175901	ENSBTAG00000016243
445.441	-0.579936	0.249342	-2.32587	0.0200255	0.175934	ENSBTAG00000007288
16378.9	0.333647	0.143483	2.32535	0.0200532	0.175952	ENSBTAG00000003205
193.853	0.465136	0.200011	2.32555	0.0200424	0.175952	ENSBTAG00000000671
1536.64	-0.345587	0.148698	-2.32409	0.0201207	0.176319	ENSBTAG00000019197
5076.36	-0.327641	0.140964	-2.32429	0.0201102	0.176319	ENSBTAG00000001821
217.958	0.360385	0.155098	2.3236	0.0201469	0.176436	ENSBTAG00000003504
132.301	0.545545	0.234895	2.32251	0.0202055	0.176621	ENSBTAG00000053406
438.022	-0.288955	0.124415	-2.32251	0.0202053	0.176621	ENSBTAG00000013545
26129.5	0.960838	0.41371	2.32249	0.0202066	0.176621	ENSBTAG00000020116
320.463	0.360775	0.155418	2.32133	0.0202692	0.176993	ENSBTAG00000013253
823.071	-0.343401	0.147955	-2.32098	0.0202879	0.176993	ENSBTAG00000002495
7327.34	-0.139492	0.0601	-2.321	0.020287	0.176993	ENSBTAG00000012865
162.583	-0.397184	0.171187	-2.32018	0.0203312	0.177259	ENSBTAG00000007785
1718.74	-0.160194	0.0690556	-2.31978	0.0203528	0.177334	ENSBTAG00000016457
4427.27	-0.359015	0.15483	-2.31876	0.0204079	0.177701	ENSBTAG00000016006
1513.3	0.248286	0.107152	2.31714	0.020496	0.17813	ENSBTAG00000020759
488.994	0.301681	0.130194	2.31716	0.0204949	0.17813	ENSBTAG00000046939
1777.23	-0.286105	0.123461	-2.31737	0.0204838	0.17813	ENSBTAG00000011885
3544.45	0.384306	0.16589	2.31663	0.0205239	0.178259	ENSBTAG00000011382
134.212	-0.577656	0.249382	-2.31635	0.0205392	0.178279	ENSBTAG00000051836
10818.7	0.39638	0.171242	2.31474	0.0206274	0.178931	ENSBTAG00000003692
6840.53	0.315765	0.136461	2.31397	0.0206695	0.179183	ENSBTAG00000002468
76.4464	-0.457539	0.197765	-2.31355	0.0206922	0.179267	ENSBTAG00000032680
290.234	-0.665891	0.287973	-2.31234	0.020759	0.17972	ENSBTAG00000004204
141.833	-0.442378	0.191329	-2.31213	0.0207707	0.17972	ENSBTAG00000053344
1467.2	0.33132	0.143335	2.31151	0.0208048	0.179902	ENSBTAG00000002579
65.3932	-0.746975	0.323298	-2.31048	0.0208614	0.180186	ENSBTAG00000054533
3469.03	0.360388	0.155983	2.31044	0.020864	0.180186	ENSBTAG00000012062
1592.07	0.178742	0.0773872	2.30972	0.0209039	0.180316	ENSBTAG00000020664
257.662	0.435959	0.188752	2.30969	0.0209053	0.180316	ENSBTAG00000018455
331.591	-0.495786	0.214758	-2.30858	0.0209667	0.180733	ENSBTAG00000034113
3612.94	0.196119	0.0849664	2.3082	0.020988	0.180803	ENSBTAG00000030169
414.748	0.320341	0.138835	2.30735	0.0210353	0.181096	ENSBTAG00000010101
1285.64	0.260063	0.112733	2.3069	0.0210603	0.181198	ENSBTAG00000010073
576.9	0.273764	0.118703	2.30631	0.0210936	0.18137	ENSBTAG00000003303
1098.65	0.370577	0.16073	2.30558	0.0211339	0.181534	ENSBTAG00000038992
22.5829	0.933634	0.404961	2.30549	0.0211391	0.181534	ENSBTAG00000003018
39.7567	0.993573	0.431244	2.30397	0.0212245	0.181535	ENSBTAG00000016698
256.752	0.345426	0.149901	2.30436	0.0212024	0.181535	ENSBTAG00000018667
19968.8	0.326707	0.141805	2.30391	0.0212277	0.181535	ENSBTAG00000019718
1050.21	-0.34929	0.151533	-2.30504	0.0211643	0.181535	ENSBTAG00000008153
3613.47	-0.698662	0.303186	-2.3044	0.0212	0.181535	ENSBTAG00000019975
7294.33	0.338687	0.14701	2.30384	0.0212318	0.181535	ENSBTAG00000016079
1508.51	-0.377896	0.164019	-2.30398	0.0212236	0.181535	ENSBTAG00000002103
324.84	-0.261466	0.113511	-2.30343	0.0212546	0.181617	ENSBTAG00000019924
209.217	0.404966	0.175829	2.30317	0.0212691	0.181627	ENSBTAG00000013478
1952.69	0.344557	0.149668	2.30214	0.0213274	0.181655	ENSBTAG00000047768
200.655	-0.652781	0.283703	-2.30093	0.0213955	0.181655	ENSBTAG00000013017
294.355	0.580654	0.252228	2.3021	0.0213295	0.181655	ENSBTAG00000038235
582.577	-0.335316	0.145688	-2.3016	0.0213577	0.181655	ENSBTAG00000005754
1107.95	0.384051	0.166948	2.30041	0.0214247	0.181655	ENSBTAG00000001546
725.573	-0.413353	0.179598	-2.30154	0.021361	0.181655	ENSBTAG00000030675
395.398	0.650239	0.282627	2.3007	0.0214086	0.181655	ENSBTAG00000036401
148.064	0.467279	0.202961	2.30231	0.0213176	0.181655	ENSBTAG00000003199
947.027	0.282836	0.122981	2.29983	0.0214576	0.181655	ENSBTAG00000005835
437.971	-0.516463	0.224434	-2.30117	0.0213818	0.181655	ENSBTAG00000012450
85.7563	0.460811	0.200202	2.30173	0.0213505	0.181655	ENSBTAG00000007220
459.183	0.444538	0.193279	2.29998	0.0214495	0.181655	ENSBTAG00000047214
441.684	0.361331	0.1571	2.30001	0.0214479	0.181655	ENSBTAG00000054103
1206.44	0.29856	0.129748	2.30107	0.0213874	0.181655	ENSBTAG00000002871
79.49	-0.753058	0.327696	-2.29804	0.0215597	0.181889	ENSBTAG00000010394
38.4183	-1.03322	0.44961	-2.29804	0.0215596	0.181889	ENSBTAG00000014088
22.4948	1.03479	0.450247	2.29827	0.0215462	0.181889	ENSBTAG00000006349
3757.8	0.41607	0.180997	2.29877	0.0215179	0.181889	ENSBTAG00000002846
16330.1	0.26761	0.11645	2.29806	0.0215582	0.181889	ENSBTAG00000006487
1702.53	-0.288037	0.125345	-2.29795	0.0215648	0.181889	ENSBTAG00000019832
2012.12	-0.530125	0.230725	-2.29765	0.0215815	0.181919	ENSBTAG00000015310
27219.7	0.32987	0.143602	2.29711	0.0216125	0.182068	ENSBTAG00000026327
63.747	-0.703896	0.306524	-2.29638	0.0216543	0.182113	ENSBTAG00000004974
1096.38	-0.840033	0.365807	-2.29639	0.0216538	0.182113	ENSBTAG00000021437
1795.51	0.395623	0.172321	2.29585	0.0216843	0.182113	ENSBTAG00000037799
16527.1	0.263095	0.114585	2.29608	0.0216714	0.182113	ENSBTAG00000027772
59.2513	-0.670953	0.292198	-2.29623	0.0216629	0.182113	ENSBTAG00000043970
747.645	-0.434695	0.189533	-2.2935	0.0218192	0.182846	ENSBTAG00000006142
521.264	0.317436	0.138427	2.29317	0.0218381	0.182846	ENSBTAG00000020968
344.952	0.275269	0.120028	2.29337	0.0218268	0.182846	ENSBTAG00000015099
2032.8	-0.340409	0.148404	-2.2938	0.021802	0.182846	ENSBTAG00000007321
3192.88	0.39535	0.172337	2.29405	0.0217877	0.182846	ENSBTAG00000018040
620.364	-0.347385	0.151617	-2.29121	0.0219515	0.183436	ENSBTAG00000019091
20182.7	0.27912	0.12184	2.29088	0.0219705	0.183436	ENSBTAG00000006039
2278.8	-0.404666	0.176664	-2.29061	0.0219863	0.183436	ENSBTAG00000017095
1515.14	-0.65136	0.284307	-2.29104	0.0219609	0.183436	ENSBTAG00000018093
465.771	-0.672561	0.293623	-2.29056	0.0219888	0.183436	ENSBTAG00000006836
219.479	0.455966	0.19903	2.29094	0.021967	0.183436	ENSBTAG00000022293
1580.44	0.212292	0.0926955	2.29021	0.0220091	0.183494	ENSBTAG00000003307
16.3583	-0.895838	0.391444	-2.28855	0.0221058	0.183869	ENSBTAG00000053434
282.399	-0.628403	0.274511	-2.28917	0.0220693	0.183869	ENSBTAG00000002606
174.051	0.518838	0.22676	2.28805	0.0221345	0.183869	ENSBTAG00000044078
19264.1	0.308359	0.134718	2.28891	0.0220843	0.183869	ENSBTAG00000000622
312.436	-0.611073	0.267065	-2.2881	0.0221315	0.183869	ENSBTAG00000018433
9.3589	-1.55023	0.677462	-2.2883	0.0221202	0.183869	ENSBTAG00000050874
37.6682	0.725162	0.317122	2.2867	0.0222136	0.184415	ENSBTAG00000034077
316.716	0.470885	0.205966	2.28623	0.0222407	0.184528	ENSBTAG00000001938
496.415	-0.408817	0.178903	-2.28514	0.0223049	0.184949	ENSBTAG00000015321
1639.07	-0.189393	0.0829086	-2.28436	0.0223501	0.185096	ENSBTAG00000000526
473.476	0.334471	0.146432	2.28414	0.0223633	0.185096	ENSBTAG00000009287
919.113	0.243349	0.10656	2.28368	0.0223901	0.185096	ENSBTAG00000021620
1305.16	-0.418535	0.183256	-2.28388	0.0223788	0.185096	ENSBTAG00000011957
691.22	-0.492004	0.215398	-2.28416	0.0223619	0.185096	ENSBTAG00000005550
1168.32	-0.279469	0.122414	-2.28299	0.0224312	0.185324	ENSBTAG00000008555
554.698	0.517337	0.226681	2.28223	0.022476	0.185359	ENSBTAG00000007375
397.59	0.297982	0.130556	2.28241	0.0224651	0.185359	ENSBTAG00000022632
9.09471	5.76149	2.52437	2.28235	0.0224687	0.185359	ENSBTAG00000052713
172.367	0.371527	0.162838	2.28158	0.0225144	0.185565	ENSBTAG00000027049
28.5643	0.748709	0.32827	2.28077	0.0225618	0.185663	ENSBTAG00000004776
207.126	0.433971	0.190278	2.28072	0.0225647	0.185663	ENSBTAG00000014372
793.231	-0.476791	0.209077	-2.28046	0.0225805	0.185663	ENSBTAG00000006124
375.458	0.401419	0.176014	2.28061	0.0225718	0.185663	ENSBTAG00000010015
350.846	-0.536207	0.235304	-2.27879	0.0226796	0.186033	ENSBTAG00000014367
596.508	-0.887439	0.389339	-2.27935	0.0226465	0.186033	ENSBTAG00000000175
883.267	0.351206	0.154112	2.27891	0.0226727	0.186033	ENSBTAG00000013403
2619.39	0.320149	0.140485	2.27889	0.0226734	0.186033	ENSBTAG00000007728
1727.65	0.359812	0.157936	2.27822	0.0227133	0.186198	ENSBTAG00000013046
251.221	0.50394	0.221283	2.27735	0.0227651	0.186399	ENSBTAG00000001727
702.201	0.292426	0.128401	2.27745	0.0227595	0.186399	ENSBTAG00000015136
15.0226	3.90486	1.71505	2.27682	0.0227972	0.186551	ENSBTAG00000040460
406.316	-0.416973	0.183186	-2.27623	0.0228321	0.186725	ENSBTAG00000001805
492.307	-0.920479	0.404476	-2.27573	0.022862	0.186858	ENSBTAG00000016060
181.536	-0.805579	0.354111	-2.27493	0.02291	0.187139	ENSBTAG00000019929
2445.31	-0.354637	0.155906	-2.27468	0.0229251	0.187152	ENSBTAG00000002578
1665.05	-0.211111	0.0928834	-2.27286	0.0230346	0.18749	ENSBTAG00000019133
650.652	-0.553616	0.243577	-2.27285	0.0230349	0.18749	ENSBTAG00000015808
382.426	0.302012	0.132833	2.27361	0.0229894	0.18749	ENSBTAG00000009518
867.431	0.316288	0.13915	2.273	0.0230261	0.18749	ENSBTAG00000000759
121.661	-0.542885	0.238787	-2.27351	0.0229956	0.18749	ENSBTAG00000047996
1197.58	-0.428394	0.188534	-2.27224	0.0230722	0.187667	ENSBTAG00000017452
73.6987	-0.568556	0.25024	-2.27204	0.023084	0.187667	ENSBTAG00000020957
325.724	0.265762	0.116999	2.27149	0.0231172	0.187684	ENSBTAG00000006818
153.241	-0.68168	0.300124	-2.27133	0.0231271	0.187684	ENSBTAG00000044097
177.12	0.425953	0.187501	2.27173	0.0231027	0.187684	ENSBTAG00000015012
282.066	0.515391	0.226963	2.27081	0.0231584	0.187827	ENSBTAG00000021041
24477.9	0.273006	0.120242	2.27046	0.0231795	0.187887	ENSBTAG00000011559
270.152	-0.354736	0.156291	-2.26971	0.0232251	0.187924	ENSBTAG00000052632
20.8027	0.731688	0.322359	2.26979	0.0232202	0.187924	ENSBTAG00000013160
656.819	0.396199	0.174526	2.27014	0.0231989	0.187924	ENSBTAG00000021060
834.855	-0.366006	0.161285	-2.26931	0.0232496	0.188011	ENSBTAG00000017164
5196.49	0.226008	0.0996047	2.26906	0.023265	0.188024	ENSBTAG00000006495
1239.48	0.38325	0.168942	2.26853	0.0232972	0.18812	ENSBTAG00000002377
1003.87	-0.564601	0.248922	-2.26818	0.0233181	0.18812	ENSBTAG00000025782
114.351	0.478861	0.211163	2.26773	0.0233454	0.18812	ENSBTAG00000049203
19.6899	-1.09491	0.482811	-2.26778	0.0233429	0.18812	ENSBTAG00000021215
12.045	-0.977042	0.430796	-2.26799	0.0233297	0.18812	ENSBTAG00000053762
1978.52	-0.326846	0.144168	-2.26712	0.0233829	0.188312	ENSBTAG00000010063
3446.76	-0.306577	0.135253	-2.26669	0.0234094	0.188415	ENSBTAG00000049571
54.6804	-0.829123	0.366051	-2.26505	0.0235097	0.188873	ENSBTAG00000040304
193.584	-0.661118	0.291869	-2.26512	0.0235055	0.188873	ENSBTAG00000013464
525.034	-0.918126	0.405379	-2.26486	0.0235214	0.188873	ENSBTAG00000023867
20.9891	0.831176	0.366978	2.26492	0.0235174	0.188873	ENSBTAG00000054738
1097.49	0.645436	0.285101	2.26388	0.0235812	0.189066	ENSBTAG00000034295
643.949	0.292553	0.129213	2.26411	0.0235674	0.189066	ENSBTAG00000012990
10.7147	-1.00034	0.441886	-2.26379	0.0235867	0.189066	ENSBTAG00000042224
3273.98	0.349137	0.15427	2.26315	0.0236261	0.189271	ENSBTAG00000037510
1518.31	0.588651	0.260264	2.26175	0.023713	0.189381	ENSBTAG00000005029
314.22	0.287135	0.126949	2.26181	0.0237089	0.189381	ENSBTAG00000002413
14.1396	0.99146	0.438391	2.26159	0.0237227	0.189381	ENSBTAG00000021160
94.4921	0.688163	0.304281	2.2616	0.0237219	0.189381	ENSBTAG00000015182
9759.27	0.244698	0.108152	2.26254	0.0236638	0.189381	ENSBTAG00000008743
206.503	0.443988	0.196296	2.26183	0.0237076	0.189381	ENSBTAG00000010509
3192.69	0.213556	0.0944508	2.26103	0.0237573	0.189548	ENSBTAG00000000099
1416.78	0.357513	0.158194	2.25997	0.023823	0.189584	ENSBTAG00000014728
2035.99	-0.268897	0.118991	-2.25981	0.0238333	0.189584	ENSBTAG00000020472
663.965	-0.397594	0.175911	-2.2602	0.0238089	0.189584	ENSBTAG00000009611
788.564	0.284204	0.125761	2.25988	0.0238285	0.189584	ENSBTAG00000020633
562.78	0.364527	0.161322	2.25962	0.0238448	0.189584	ENSBTAG00000002879
345.41	0.352028	0.155717	2.26069	0.0237784	0.189584	ENSBTAG00000000950
14.5253	-1.31216	0.580981	-2.25853	0.0239129	0.189686	ENSBTAG00000020542
269.384	-0.43845	0.194125	-2.25859	0.0239087	0.189686	ENSBTAG00000054662
65.1436	-0.795948	0.352372	-2.25883	0.0238941	0.189686	ENSBTAG00000004168
5219.24	0.229946	0.101784	2.25916	0.0238735	0.189686	ENSBTAG00000002018
722.003	0.376823	0.166906	2.2577	0.0239643	0.189843	ENSBTAG00000018655
276.712	0.314781	0.139422	2.25776	0.0239609	0.189843	ENSBTAG00000039582
189.747	-0.524509	0.232336	-2.25754	0.0239742	0.189843	ENSBTAG00000039782
2310.78	-0.266973	0.118316	-2.25643	0.0240435	0.190038	ENSBTAG00000008390
1182.56	0.221455	0.0981457	2.25639	0.0240463	0.190038	ENSBTAG00000021464
576.149	-0.238114	0.105556	-2.25582	0.0240819	0.190038	ENSBTAG00000017401
250.405	0.374106	0.165831	2.25594	0.0240742	0.190038	ENSBTAG00000010735
262.91	-0.47496	0.210461	-2.25676	0.0240229	0.190038	ENSBTAG00000015824
677.348	-0.536881	0.237955	-2.25623	0.0240564	0.190038	ENSBTAG00000020053
231.322	-0.319945	0.141871	-2.25518	0.0241219	0.190244	ENSBTAG00000001747
16079.7	-0.258499	0.11466	-2.25447	0.0241665	0.190341	ENSBTAG00000015327
716.297	0.337436	0.149698	2.2541	0.0241897	0.190341	ENSBTAG00000053210
2267.1	0.271777	0.120562	2.25425	0.0241802	0.190341	ENSBTAG00000001038
43.6616	-0.491544	0.218022	-2.25456	0.0241608	0.190341	ENSBTAG00000034145
332.484	-0.675722	0.300031	-2.25218	0.024311	0.190423	ENSBTAG00000007577
5587.94	-0.194163	0.0861987	-2.25251	0.0242901	0.190423	ENSBTAG00000021580
258.876	-0.747535	0.331778	-2.25312	0.0242515	0.190423	ENSBTAG00000048876
208.634	-0.353034	0.156733	-2.25246	0.0242933	0.190423	ENSBTAG00000008963
1565.22	0.348913	0.154859	2.2531	0.0242525	0.190423	ENSBTAG00000009079
2143.34	-0.327969	0.145612	-2.25235	0.0243003	0.190423	ENSBTAG00000032493
2603.56	0.321283	0.142619	2.25274	0.0242753	0.190423	ENSBTAG00000031875
23.8126	-0.934462	0.41472	-2.25324	0.0242443	0.190423	ENSBTAG00000027629
20.1909	1.70773	0.758818	2.25051	0.0244167	0.191032	ENSBTAG00000007816
258.168	0.790674	0.351303	2.25069	0.0244054	0.191032	ENSBTAG00000000873
917.584	0.162804	0.0723734	2.24949	0.0244812	0.191427	ENSBTAG00000016252
1470.57	-0.367533	0.163469	-2.24834	0.0245544	0.191782	ENSBTAG00000018256
1736.36	0.314135	0.139713	2.24843	0.0245487	0.191782	ENSBTAG00000010478
279.944	0.389873	0.173482	2.24734	0.0246184	0.191845	ENSBTAG00000014331
4306.93	-0.339165	0.150889	-2.24777	0.0245907	0.191845	ENSBTAG00000006844
996.474	-0.389719	0.173399	-2.24752	0.0246068	0.191845	ENSBTAG00000018546
111.409	0.409813	0.182319	2.24778	0.0245901	0.191845	ENSBTAG00000019887
1104.27	0.269921	0.120137	2.24677	0.0246546	0.192018	ENSBTAG00000046869
271.928	0.558294	0.248538	2.24631	0.0246842	0.192139	ENSBTAG00000053346
622.793	0.319594	0.142302	2.24588	0.0247116	0.192145	ENSBTAG00000000808
131.077	0.420731	0.187336	2.24586	0.024713	0.192145	ENSBTAG00000014322
312.567	-0.323575	0.144229	-2.24348	0.0248658	0.193224	ENSBTAG00000012907
830.188	-0.287778	0.128309	-2.24285	0.0249068	0.193433	ENSBTAG00000010818
986.892	0.297158	0.132506	2.24259	0.0249233	0.193452	ENSBTAG00000006247
376.737	-0.445731	0.198829	-2.24178	0.0249757	0.193603	ENSBTAG00000001890
217.406	-0.742311	0.331186	-2.24137	0.025002	0.193603	ENSBTAG00000000859
36.6712	0.690071	0.30781	2.24187	0.0249695	0.193603	ENSBTAG00000007564
1672.08	0.258939	0.115536	2.2412	0.0250134	0.193603	ENSBTAG00000005730
186.659	0.437201	0.195073	2.24122	0.0250121	0.193603	ENSBTAG00000007934
694.698	0.393596	0.175667	2.24058	0.0250532	0.193802	ENSBTAG00000003986
448.605	-0.664031	0.296483	-2.23969	0.025111	0.19414	ENSBTAG00000004787
121.493	-0.441261	0.197051	-2.23932	0.0251353	0.194172	ENSBTAG00000006158
1811.46	-0.411729	0.183881	-2.2391	0.0251493	0.194172	ENSBTAG00000005246
312.694	-0.352436	0.157425	-2.23876	0.0251717	0.194172	ENSBTAG00000013143
109.226	0.455484	0.203452	2.23878	0.0251702	0.194172	ENSBTAG00000039962
175.39	-0.728647	0.325641	-2.23758	0.0252485	0.194545	ENSBTAG00000016498
117.067	-0.510338	0.228062	-2.23771	0.0252398	0.194545	ENSBTAG00000003794
3826.27	-0.387896	0.173388	-2.23716	0.025276	0.194587	ENSBTAG00000005354
958.853	-0.457149	0.204353	-2.23706	0.0252823	0.194587	ENSBTAG00000030174
1503.84	0.310143	0.138658	2.23676	0.0253023	0.194632	ENSBTAG00000010545
245.335	0.350956	0.156946	2.23616	0.0253411	0.194821	ENSBTAG00000015968
11.6443	-1.19475	0.534427	-2.23557	0.0253801	0.195012	ENSBTAG00000052661
58.0501	0.533514	0.238759	2.23453	0.0254484	0.195209	ENSBTAG00000052040
653.673	0.365601	0.163612	2.23457	0.0254456	0.195209	ENSBTAG00000002428
957.869	0.292577	0.130918	2.23481	0.0254295	0.195209	ENSBTAG00000014900
566.566	-0.397256	0.177845	-2.23372	0.0255016	0.195228	ENSBTAG00000017753
32.3887	-0.662482	0.296591	-2.23366	0.0255056	0.195228	ENSBTAG00000014250
152.066	-0.517045	0.231482	-2.23362	0.0255078	0.195228	ENSBTAG00000005964
8.11055	1.41078	0.631564	2.23379	0.0254967	0.195228	ENSBTAG00000008272
538.082	0.313247	0.140276	2.23308	0.025544	0.195396	ENSBTAG00000025001
15.0351	1.02141	0.457577	2.23221	0.0256011	0.195506	ENSBTAG00000017387
871.707	0.277309	0.124214	2.23252	0.0255807	0.195506	ENSBTAG00000027980
1833.31	-0.35318	0.158217	-2.23226	0.025598	0.195506	ENSBTAG00000005967
957.035	-0.328904	0.147382	-2.23163	0.0256391	0.195687	ENSBTAG00000019353
341.642	0.274962	0.123224	2.23141	0.0256542	0.195694	ENSBTAG00000004996
464.068	-0.242799	0.108824	-2.23113	0.0256728	0.195727	ENSBTAG00000017744
928.451	0.296307	0.132823	2.23084	0.025692	0.195764	ENSBTAG00000009899
404.105	0.567515	0.254427	2.23056	0.0257104	0.195796	ENSBTAG00000004895
7046.63	-0.221734	0.0994938	-2.22862	0.0258391	0.196251	ENSBTAG00000030435
88.4788	-0.526698	0.236602	-2.2261	0.0260077	0.196251	ENSBTAG00000049842
632.009	-0.374206	0.168081	-2.22634	0.0259911	0.196251	ENSBTAG00000004659
297.275	-0.342403	0.153722	-2.22742	0.0259191	0.196251	ENSBTAG00000000687
671.911	-0.437819	0.196452	-2.22863	0.0258385	0.196251	ENSBTAG00000001509
773.881	-0.253076	0.113704	-2.22574	0.0260314	0.196251	ENSBTAG00000021083
40.4205	-0.764211	0.343248	-2.22641	0.0259864	0.196251	ENSBTAG00000052241
2015.26	-0.248756	0.111698	-2.22705	0.0259437	0.196251	ENSBTAG00000011415
433.95	0.38047	0.170918	2.22603	0.0260118	0.196251	ENSBTAG00000046750
239.277	-0.626702	0.281184	-2.22879	0.0258275	0.196251	ENSBTAG00000004091
45.0114	-0.582123	0.261379	-2.22712	0.0259392	0.196251	ENSBTAG00000007159
225.289	-0.430182	0.193289	-2.22559	0.0260419	0.196251	ENSBTAG00000019209
151.397	0.418467	0.187996	2.22593	0.0260188	0.196251	ENSBTAG00000050317
274.261	-0.516314	0.23196	-2.22588	0.0260224	0.196251	ENSBTAG00000017872
322.166	0.278702	0.12508	2.22818	0.0258683	0.196251	ENSBTAG00000025121
131.328	-0.423048	0.189967	-2.22695	0.0259503	0.196251	ENSBTAG00000020260
272.158	0.580876	0.260874	2.22666	0.0259702	0.196251	ENSBTAG00000038397
681.47	0.302622	0.135777	2.22881	0.0258264	0.196251	ENSBTAG00000009713
44.2856	-0.544021	0.244413	-2.22582	0.0260261	0.196251	ENSBTAG00000005033
40.6751	0.724624	0.325659	2.2251	0.0260744	0.196388	ENSBTAG00000018808
1251.82	0.383166	0.172257	2.22439	0.0261224	0.196641	ENSBTAG00000004782
903.94	0.282427	0.127027	2.22337	0.026191	0.19705	ENSBTAG00000014202
540.183	0.244479	0.109993	2.22267	0.0262379	0.197205	ENSBTAG00000002219
1737.49	-0.182947	0.0823107	-2.22264	0.0262403	0.197205	ENSBTAG00000020819
22.8771	0.880727	0.396587	2.22077	0.0263666	0.197205	ENSBTAG00000014915
779.631	-0.209444	0.0942738	-2.22165	0.0263068	0.197205	ENSBTAG00000002988
6527.45	0.167612	0.0754677	2.22098	0.0263524	0.197205	ENSBTAG00000019603
510.009	0.294133	0.132468	2.2204	0.0263918	0.197205	ENSBTAG00000003323
696.396	0.421207	0.18969	2.22051	0.0263844	0.197205	ENSBTAG00000019419
96.7787	-0.465492	0.209618	-2.22067	0.0263735	0.197205	ENSBTAG00000003051
24472.2	0.307757	0.138544	2.22137	0.0263257	0.197205	ENSBTAG00000001360
948.215	0.274676	0.123635	2.22168	0.0263049	0.197205	ENSBTAG00000007387
221.204	-0.322682	0.145332	-2.2203	0.0263984	0.197205	ENSBTAG00000013562
794.092	0.521417	0.234772	2.22095	0.0263543	0.197205	ENSBTAG00000009211
12.7439	-0.906907	0.408243	-2.22149	0.026318	0.197205	ENSBTAG00000002309
4960.38	-0.262599	0.11831	-2.21959	0.0264465	0.197457	ENSBTAG00000006607
549.989	-0.62255	0.280599	-2.21865	0.0265108	0.197507	ENSBTAG00000003495
865.874	-0.490637	0.221098	-2.21909	0.0264804	0.197507	ENSBTAG00000017488
1096.09	0.247324	0.111474	2.21867	0.0265094	0.197507	ENSBTAG00000006371
3436.82	0.420696	0.189585	2.21904	0.0264839	0.197507	ENSBTAG00000040116
13.6772	-0.997045	0.449547	-2.21789	0.0265623	0.197783	ENSBTAG00000048237
484.02	-0.320385	0.144476	-2.21756	0.0265848	0.197844	ENSBTAG00000020059
351.321	-0.8463	0.381702	-2.21718	0.026611	0.197931	ENSBTAG00000005145
53.7852	-1.42347	0.642477	-2.21559	0.0267194	0.197986	ENSBTAG00000018134
1249.68	0.633582	0.285938	2.2158	0.0267053	0.197986	ENSBTAG00000024803
259.08	0.33035	0.149072	2.21604	0.0266886	0.197986	ENSBTAG00000014607
1447.62	0.372768	0.168179	2.2165	0.0266574	0.197986	ENSBTAG00000003707
12234	0.285551	0.128877	2.21569	0.0267127	0.197986	ENSBTAG00000017441
16.9728	1.13412	0.511794	2.21597	0.0266934	0.197986	ENSBTAG00000050532
421.554	0.364122	0.164261	2.21673	0.0266415	0.197986	ENSBTAG00000012416
783.267	-0.659769	0.297899	-2.21474	0.0267781	0.198314	ENSBTAG00000005443
186.689	-0.391241	0.176711	-2.21402	0.0268276	0.198574	ENSBTAG00000044190
743.057	-0.462398	0.208876	-2.21375	0.0268462	0.198604	ENSBTAG00000006869
16.4424	1.12599	0.50909	2.21178	0.026982	0.199501	ENSBTAG00000029897
6552.32	-0.201616	0.0911694	-2.21145	0.0270049	0.199563	ENSBTAG00000001182
2874.65	0.227117	0.102763	2.2101	0.0270979	0.200142	ENSBTAG00000016827
21775.1	0.335974	0.152064	2.20943	0.0271448	0.200381	ENSBTAG00000015831
380.562	0.276489	0.125185	2.20864	0.0271998	0.200625	ENSBTAG00000015559
19.0524	-1.18177	0.535093	-2.20853	0.0272071	0.200625	ENSBTAG00000002964
88.888	-0.733472	0.332141	-2.20832	0.0272222	0.200629	ENSBTAG00000015792
366.209	0.293986	0.13315	2.20794	0.0272488	0.200716	ENSBTAG00000034987
372.67	0.361844	0.163923	2.20741	0.0272855	0.20088	ENSBTAG00000016139
41.2077	-0.626204	0.283804	-2.20646	0.0273516	0.201217	ENSBTAG00000018246
425.218	0.258907	0.117347	2.20633	0.0273607	0.201217	ENSBTAG00000000879
250.829	0.456558	0.206961	2.20601	0.027383	0.201273	ENSBTAG00000014873
292.7	-0.590274	0.267631	-2.20556	0.0274151	0.201401	ENSBTAG00000018313
1188.28	-0.357255	0.162083	-2.20416	0.0275134	0.202015	ENSBTAG00000019264
60.2265	-0.577053	0.26186	-2.20367	0.0275473	0.202048	ENSBTAG00000016297
954.694	0.237787	0.1079	2.20378	0.0275395	0.202048	ENSBTAG00000005075
1759.73	0.235018	0.106672	2.20318	0.0275823	0.202196	ENSBTAG00000020547
741.197	0.204014	0.0926303	2.20246	0.0276332	0.202353	ENSBTAG00000011247
2632.71	-0.305792	0.138829	-2.20266	0.0276185	0.202353	ENSBTAG00000006744
2904.75	-0.302833	0.137542	-2.20175	0.027683	0.202529	ENSBTAG00000021143
145.773	0.322828	0.146627	2.2017	0.0276867	0.202529	ENSBTAG00000017739
2793.62	0.227902	0.103569	2.20047	0.0277733	0.202946	ENSBTAG00000005009
112.182	0.439119	0.19955	2.20054	0.0277686	0.202946	ENSBTAG00000052953
848.006	-0.505404	0.229729	-2.2	0.027807	0.202985	ENSBTAG00000009995
2157.39	0.301003	0.136821	2.19998	0.0278082	0.202985	ENSBTAG00000021061
1072.8	-0.638048	0.290203	-2.19863	0.0279043	0.203578	ENSBTAG00000013204
1141.93	-0.333994	0.151932	-2.19831	0.027927	0.203636	ENSBTAG00000008552
57.7334	0.439188	0.199869	2.19738	0.0279937	0.203948	ENSBTAG00000015719
241.304	0.75142	0.341975	2.19729	0.0279995	0.203948	ENSBTAG00000046419
767.236	-0.567426	0.258346	-2.19638	0.0280649	0.20428	ENSBTAG00000019437
553.473	-0.49083	0.223487	-2.19624	0.0280749	0.20428	ENSBTAG00000013917
275.034	-0.859587	0.391465	-2.19582	0.028105	0.204282	ENSBTAG00000017450
451.465	0.297408	0.13544	2.19587	0.028101	0.204282	ENSBTAG00000010931
1651.57	0.282104	0.128508	2.19522	0.0281479	0.204359	ENSBTAG00000020026
30.8096	0.570109	0.259731	2.195	0.0281639	0.204359	ENSBTAG00000053482
493.069	0.767233	0.349473	2.1954	0.0281351	0.204359	ENSBTAG00000025405
883.007	-0.307083	0.139911	-2.19484	0.0281751	0.204359	ENSBTAG00000026290
1011.9	-0.371165	0.169156	-2.19422	0.0282199	0.204576	ENSBTAG00000018905
4636.8	0.251117	0.114461	2.1939	0.028243	0.204618	ENSBTAG00000040602
640.636	-0.328854	0.149964	-2.19289	0.0283152	0.204618	ENSBTAG00000014722
968.577	0.318718	0.145309	2.19338	0.0282798	0.204618	ENSBTAG00000016747
644.517	-0.600318	0.27374	-2.19302	0.0283058	0.204618	ENSBTAG00000020312
111.442	-0.616789	0.281234	-2.19315	0.0282965	0.204618	ENSBTAG00000048778
1462.24	-0.195322	0.0890541	-2.19329	0.0282864	0.204618	ENSBTAG00000003501
272.573	0.365211	0.166602	2.19212	0.0283711	0.204914	ENSBTAG00000011553
8237.77	1.28318	0.585532	2.19148	0.0284171	0.205138	ENSBTAG00000004322
647.334	0.250923	0.114525	2.191	0.0284517	0.205172	ENSBTAG00000005503
313.859	-0.879086	0.401194	-2.19117	0.0284392	0.205172	ENSBTAG00000020042
300.632	0.466364	0.212933	2.19019	0.0285103	0.205379	ENSBTAG00000018888
854.607	0.227427	0.10383	2.19037	0.0284975	0.205379	ENSBTAG00000016874
217.06	0.368769	0.1684	2.18984	0.028536	0.205456	ENSBTAG00000044138
1010.95	-0.321335	0.146769	-2.18939	0.0285687	0.205584	ENSBTAG00000006640
932.939	-0.339085	0.154951	-2.18834	0.0286447	0.206022	ENSBTAG00000004278
576.432	-0.508685	0.232544	-2.18747	0.0287079	0.206369	ENSBTAG00000016444
150.861	-0.632324	0.289103	-2.18719	0.0287285	0.206409	ENSBTAG00000008800
1468.8	0.287806	0.131616	2.18671	0.0287634	0.206552	ENSBTAG00000016988
18.8217	-0.76454	0.349675	-2.18643	0.0287842	0.206593	ENSBTAG00000049495
628.407	-0.547914	0.250707	-2.18548	0.0288537	0.206659	ENSBTAG00000013292
11.2614	1.39247	0.637071	2.18574	0.0288346	0.206659	ENSBTAG00000012529
332.241	0.515812	0.235982	2.18581	0.0288295	0.206659	ENSBTAG00000000067
543.004	-0.556452	0.254612	-2.18549	0.0288532	0.206659	ENSBTAG00000022689
58.7189	0.609576	0.279025	2.18466	0.0289135	0.206764	ENSBTAG00000001116
1102	-0.490902	0.224667	-2.18502	0.0288871	0.206764	ENSBTAG00000016236
1900.11	0.286343	0.131062	2.1848	0.0289037	0.206764	ENSBTAG00000021744
90.3224	0.422764	0.193548	2.18429	0.0289413	0.206851	ENSBTAG00000019589
849.037	0.284833	0.130413	2.18409	0.0289558	0.206851	ENSBTAG00000005057
4043.19	0.376358	0.17234	2.18382	0.0289758	0.206886	ENSBTAG00000015145
334.611	0.32254	0.14774	2.18316	0.0290242	0.206908	ENSBTAG00000003535
458.177	-0.291814	0.133664	-2.18319	0.0290222	0.206908	ENSBTAG00000020482
1298.62	0.330083	0.151191	2.18322	0.0290197	0.206908	ENSBTAG00000017067
315.027	-0.64546	0.295689	-2.1829	0.0290431	0.206936	ENSBTAG00000034436
3478.09	0.260984	0.119599	2.18215	0.0290984	0.207123	ENSBTAG00000010365
442.473	0.265064	0.12147	2.18214	0.0290996	0.207123	ENSBTAG00000010566
126.371	0.393297	0.180283	2.18156	0.0291423	0.207136	ENSBTAG00000003240
1145.06	-0.322938	0.148025	-2.18165	0.0291357	0.207136	ENSBTAG00000013899
893.741	0.317022	0.145323	2.1815	0.0291467	0.207136	ENSBTAG00000015486
48.1423	-1.09049	0.499956	-2.18117	0.029171	0.207202	ENSBTAG00000017045
971.801	0.229118	0.105126	2.17947	0.0292971	0.207892	ENSBTAG00000016977
1131.16	0.329751	0.1513	2.17945	0.0292985	0.207892	ENSBTAG00000027390
305.005	-0.669215	0.307096	-2.17917	0.0293192	0.207932	ENSBTAG00000047879
655.8	-0.318462	0.146196	-2.17832	0.0293824	0.207963	ENSBTAG00000048057
267.01	0.365145	0.167615	2.17848	0.0293707	0.207963	ENSBTAG00000004590
217.067	0.841014	0.386237	2.17745	0.0294467	0.207963	ENSBTAG00000006703
10.9398	-1.13574	0.52146	-2.178	0.0294061	0.207963	ENSBTAG00000039340
406.732	0.331098	0.151995	2.17835	0.0293803	0.207963	ENSBTAG00000020371
2706	0.316232	0.145242	2.17728	0.02946	0.207963	ENSBTAG00000031441
92.0059	-0.766756	0.35215	-2.17736	0.0294539	0.207963	ENSBTAG00000008275
136.431	-0.65498	0.300722	-2.17803	0.0294041	0.207963	ENSBTAG00000022808
12560.5	-0.523412	0.240379	-2.17745	0.0294472	0.207963	ENSBTAG00000002341
678.964	0.419427	0.192659	2.17704	0.0294775	0.207979	ENSBTAG00000008109
183.893	0.413168	0.189816	2.17667	0.0295049	0.20805	ENSBTAG00000017253
69.6619	-0.53267	0.244737	-2.1765	0.029518	0.20805	ENSBTAG00000011434
1110.33	0.320948	0.147488	2.17609	0.0295482	0.20805	ENSBTAG00000017120
1155.29	-0.286621	0.13171	-2.17616	0.0295436	0.20805	ENSBTAG00000003330
101.637	-0.666244	0.306255	-2.17546	0.0295959	0.208066	ENSBTAG00000012943
11539.7	0.38274	0.175928	2.17555	0.0295886	0.208066	ENSBTAG00000003039
48.2038	-0.561763	0.258221	-2.17551	0.029592	0.208066	ENSBTAG00000011651
20715.7	0.269049	0.123703	2.17497	0.0296326	0.208217	ENSBTAG00000014731
49.9757	-1.00147	0.460559	-2.17446	0.0296705	0.208377	ENSBTAG00000007173
1012.32	0.289642	0.133216	2.17422	0.0296884	0.208396	ENSBTAG00000024549
259.1	-0.406479	0.187011	-2.17356	0.0297379	0.208637	ENSBTAG00000051307
584.225	-0.583491	0.268569	-2.17259	0.0298112	0.208642	ENSBTAG00000011087
126.461	-0.400297	0.184253	-2.17254	0.0298148	0.208642	ENSBTAG00000053163
442.789	0.282353	0.129941	2.17294	0.0297848	0.208642	ENSBTAG00000019045
1762.71	0.275398	0.12673	2.17312	0.0297714	0.208642	ENSBTAG00000035587
1353.75	0.192222	0.0884763	2.17259	0.0298114	0.208642	ENSBTAG00000002209
343.322	0.253292	0.116625	2.17185	0.0298669	0.208901	ENSBTAG00000020607
462.839	0.310517	0.143056	2.1706	0.0299614	0.209245	ENSBTAG00000020446
240.428	0.327296	0.15077	2.17083	0.0299437	0.209245	ENSBTAG00000000670
96.0796	-0.940328	0.433212	-2.17059	0.0299618	0.209245	ENSBTAG00000039326
422.36	0.257322	0.118577	2.17008	0.030001	0.209305	ENSBTAG00000004374
630.806	0.210181	0.0968538	2.17009	0.0300001	0.209305	ENSBTAG00000008130
668.932	0.288122	0.132802	2.16956	0.0300405	0.209475	ENSBTAG00000006647
69.43	0.553146	0.255092	2.16842	0.0301269	0.209544	ENSBTAG00000017945
217.76	-0.514537	0.237309	-2.16822	0.0301422	0.209544	ENSBTAG00000016137
240.529	-0.746828	0.344374	-2.16866	0.0301087	0.209544	ENSBTAG00000003339
174.936	-0.403364	0.186017	-2.16842	0.0301266	0.209544	ENSBTAG00000000012
556.677	-0.569059	0.262342	-2.16915	0.0300712	0.209544	ENSBTAG00000014205
656.423	0.282629	0.130349	2.16826	0.0301391	0.209544	ENSBTAG00000025413
238.563	0.292801	0.135064	2.16787	0.0301685	0.209621	ENSBTAG00000000084
26.0098	1.24634	0.575215	2.16674	0.0302547	0.209902	ENSBTAG00000030973
348.738	-0.533217	0.246086	-2.1668	0.0302504	0.209902	ENSBTAG00000021988
37937.8	0.320083	0.147702	2.16709	0.0302283	0.209902	ENSBTAG00000006189
759.834	-0.380483	0.175671	-2.16588	0.0303201	0.210082	ENSBTAG00000031579
919.293	-0.469497	0.216758	-2.16599	0.0303117	0.210082	ENSBTAG00000001592
48.5969	-0.503299	0.232385	-2.1658	0.0303267	0.210082	ENSBTAG00000049610
24251.6	0.288331	0.133142	2.16558	0.0303429	0.210089	ENSBTAG00000005349
31.0674	-0.952568	0.439918	-2.16533	0.0303624	0.210118	ENSBTAG00000011829
35.9157	-0.547628	0.252952	-2.16495	0.0303917	0.210215	ENSBTAG00000003810
63.3216	0.482301	0.2228	2.16472	0.0304089	0.210227	ENSBTAG00000001228
87617.7	0.276191	0.127622	2.16413	0.0304545	0.210436	ENSBTAG00000026199
710.439	0.675787	0.312304	2.16388	0.0304739	0.210465	ENSBTAG00000035081
506.125	-0.517234	0.239062	-2.1636	0.0304951	0.210505	ENSBTAG00000016711
94.5246	0.383678	0.177394	2.16286	0.0305523	0.210688	ENSBTAG00000012260
2108.06	-0.167779	0.0775689	-2.16297	0.0305436	0.210688	ENSBTAG00000012873
2182.63	-0.277625	0.128434	-2.16163	0.0306471	0.210693	ENSBTAG00000016199
178.817	0.403114	0.18644	2.16216	0.030606	0.210693	ENSBTAG00000030608
106.647	-0.559895	0.259033	-2.16148	0.0306579	0.210693	ENSBTAG00000020799
752.233	-0.301165	0.139334	-2.16145	0.0306606	0.210693	ENSBTAG00000016703
428.784	-0.459559	0.212515	-2.16248	0.0305811	0.210693	ENSBTAG00000017493
101.724	0.584051	0.270137	2.16205	0.0306141	0.210693	ENSBTAG00000013444
1278.39	0.252874	0.116969	2.16189	0.0306267	0.210693	ENSBTAG00000002128
5141.74	0.454198	0.210173	2.16107	0.0306902	0.210703	ENSBTAG00000016354
2471.52	-0.34611	0.160159	-2.16103	0.0306927	0.210703	ENSBTAG00000005215
[truncated: 11,724 more rows]

## Sheet: dam_group
baseMean	log2FoldChange	lfcSE	stat	pvalue	padj	Gene
150.177	5.65624	0.593769	9.526	1.63466e-21	2.02142e-17	ENSBTAG00000019018
20102.6	0.745816	0.114819	6.49556	8.27259e-11	3.40996e-07	ENSBTAG00000019697
1311.2	-1.36838	0.209709	-6.52514	6.79362e-11	3.40996e-07	ENSBTAG00000016918
27061.8	0.750066	0.119399	6.28199	3.34273e-10	1.0334e-06	ENSBTAG00000026327
23850.3	0.687411	0.110536	6.21887	5.00738e-10	1.23842e-06	ENSBTAG00000011963
962.53	0.851856	0.140041	6.08291	1.18023e-09	2.43246e-06	ENSBTAG00000004343
17582	0.739875	0.123828	5.975	2.30086e-09	3.65721e-06	ENSBTAG00000003205
10690.3	-0.811367	0.135897	-5.97045	2.36598e-09	3.65721e-06	ENSBTAG00000030845
6404.23	0.764336	0.129253	5.91348	3.34964e-09	3.7656e-06	ENSBTAG00000020795
7630.07	0.607747	0.102742	5.91529	3.313e-09	3.7656e-06	ENSBTAG00000023343
830.15	0.805712	0.136022	5.92338	3.15392e-09	3.7656e-06	ENSBTAG00000010521
15627.7	0.698457	0.119234	5.85786	4.68867e-09	4.83168e-06	ENSBTAG00000014208
2363.4	0.710551	0.12226	5.81181	6.18021e-09	5.87881e-06	ENSBTAG00000002060
8726.48	0.704681	0.121992	5.77643	7.63025e-09	6.73969e-06	ENSBTAG00000052337
6893.86	0.792938	0.138567	5.72242	1.05017e-08	8.65758e-06	ENSBTAG00000001794
1110.72	-0.831067	0.148482	-5.59711	2.17959e-08	1.68455e-05	ENSBTAG00000008341
406.219	-1.23384	0.221472	-5.5711	2.53135e-08	1.84133e-05	ENSBTAG00000014228
17204	0.701095	0.126159	5.55725	2.74051e-08	1.88273e-05	ENSBTAG00000015989
22083.3	0.664554	0.120092	5.5337	3.13545e-08	2.04069e-05	ENSBTAG00000014518
194.701	-2.15599	0.390989	-5.5142	3.50372e-08	2.16635e-05	ENSBTAG00000014069
1947	0.642509	0.116859	5.49816	3.83783e-08	2.25993e-05	ENSBTAG00000009534
15586.1	0.697584	0.127072	5.48969	4.02632e-08	2.26316e-05	ENSBTAG00000020807
15396.2	0.647206	0.118312	5.47034	4.49165e-08	2.41494e-05	ENSBTAG00000033080
208.015	1.44915	0.266383	5.44011	5.32463e-08	2.63377e-05	ENSBTAG00000032481
21187.2	0.766588	0.140755	5.44624	5.14455e-08	2.63377e-05	ENSBTAG00000015831
852.96	0.786169	0.145228	5.41336	6.1854e-08	2.94187e-05	ENSBTAG00000015820
27284.3	0.611599	0.113266	5.39965	6.67695e-08	3.05804e-05	ENSBTAG00000011843
5362.81	0.77352	0.144442	5.35524	8.54429e-08	3.22478e-05	ENSBTAG00000021421
23344.8	0.715733	0.133683	5.35395	8.60567e-08	3.22478e-05	ENSBTAG00000009542
770.115	0.97392	0.181403	5.36882	7.92514e-08	3.22478e-05	ENSBTAG00000054245
191.038	-2.68311	0.498991	-5.37707	7.57083e-08	3.22478e-05	ENSBTAG00000002144
28126	0.686696	0.128169	5.35772	8.42769e-08	3.22478e-05	ENSBTAG00000012044
87.5927	2.10039	0.3918	5.36088	8.28176e-08	3.22478e-05	ENSBTAG00000048737
3583.65	-1.00657	0.189207	-5.31992	1.03812e-07	3.66783e-05	ENSBTAG00000014906
19788	0.714456	0.134212	5.32334	1.01878e-07	3.66783e-05	ENSBTAG00000019718
438.437	0.84776	0.159658	5.30985	1.09715e-07	3.76872e-05	ENSBTAG00000016819
16746.5	0.651624	0.123495	5.27653	1.31654e-07	4.17445e-05	ENSBTAG00000038896
6739.42	0.72813	0.137968	5.27752	1.30941e-07	4.17445e-05	ENSBTAG00000002468
19258.7	0.645213	0.122192	5.28034	1.28945e-07	4.17445e-05	ENSBTAG00000019494
10529.5	0.646417	0.122804	5.26381	1.41101e-07	4.36213e-05	ENSBTAG00000021093
140.15	1.47622	0.281423	5.24557	1.55804e-07	4.6992e-05	ENSBTAG00000017738
496.06	-1.01964	0.195827	-5.20685	1.92078e-07	5.65533e-05	ENSBTAG00000017734
124.216	1.47624	0.284373	5.19122	2.08925e-07	5.74126e-05	ENSBTAG00000048420
28605.7	0.57711	0.111164	5.19153	2.08577e-07	5.74126e-05	ENSBTAG00000015388
1400.82	0.688247	0.132477	5.19522	2.04477e-07	5.74126e-05	ENSBTAG00000007836
38203.2	0.612129	0.11815	5.18095	2.20763e-07	5.93469e-05	ENSBTAG00000013924
367.564	-1.20257	0.232735	-5.16714	2.37702e-07	6.03408e-05	ENSBTAG00000019385
193.275	0.995188	0.19264	5.16605	2.39099e-07	6.03408e-05	ENSBTAG00000009742
17988.2	0.771501	0.149166	5.1721	2.31477e-07	6.03408e-05	ENSBTAG00000013358
19695.9	0.603784	0.117104	5.15598	2.52311e-07	6.16838e-05	ENSBTAG00000002648
143.473	1.24944	0.242402	5.15443	2.54397e-07	6.16838e-05	ENSBTAG00000026971
531.142	1.11435	0.216732	5.14164	2.72356e-07	6.23695e-05	ENSBTAG00000023907
2137.75	0.754479	0.146622	5.14575	2.66459e-07	6.23695e-05	ENSBTAG00000017040
20837.4	0.633352	0.12313	5.14378	2.69259e-07	6.23695e-05	ENSBTAG00000022902
481.349	1.17335	0.228512	5.13473	2.82549e-07	6.32403e-05	ENSBTAG00000055254
47501.5	0.646837	0.126035	5.13219	2.86387e-07	6.32403e-05	ENSBTAG00000017389
18338.9	0.71141	0.138827	5.12443	2.98444e-07	6.47465e-05	ENSBTAG00000015283
890.569	-0.93312	0.183725	-5.0789	3.7962e-07	8.01933e-05	ENSBTAG00000018975
13729.5	0.618043	0.121724	5.07741	3.82614e-07	8.01933e-05	ENSBTAG00000046394
577.187	0.892053	0.176377	5.05764	4.24471e-07	8.74835e-05	ENSBTAG00000012058
383.171	-0.909677	0.180205	-5.04801	4.46436e-07	9.05021e-05	ENSBTAG00000005773
721.079	-1.6731	0.333038	-5.02374	5.06744e-07	9.94667e-05	ENSBTAG00000031020
45.5225	-2.42884	0.48341	-5.02439	5.05034e-07	9.94667e-05	ENSBTAG00000001183
588.592	0.667543	0.133289	5.00824	5.49289e-07	0.000106133	ENSBTAG00000021931
13161.7	0.584186	0.116995	4.99325	5.93706e-07	0.000111239	ENSBTAG00000051254
136.701	1.35989	0.272305	4.99401	5.91381e-07	0.000111239	ENSBTAG00000052364
50031.9	0.644052	0.129471	4.97451	6.54144e-07	0.000120733	ENSBTAG00000005296
6359.52	0.668465	0.134614	4.96581	6.8416e-07	0.000122613	ENSBTAG00000021192
25869.8	0.647257	0.130269	4.96862	6.74294e-07	0.000122613	ENSBTAG00000002038
756.97	0.904113	0.18334	4.93134	8.16667e-07	0.00014427	ENSBTAG00000015727
19699.6	0.713071	0.14475	4.92621	8.38402e-07	0.000146024	ENSBTAG00000019147
14072.6	0.556465	0.113288	4.91197	9.01666e-07	0.000154861	ENSBTAG00000020733
29612.1	0.571832	0.116601	4.90416	9.38296e-07	0.000158945	ENSBTAG00000001648
4751.4	0.705103	0.143919	4.89932	9.61681e-07	0.000160705	ENSBTAG00000001002
538	1.34978	0.276206	4.88685	1.02462e-06	0.00016894	ENSBTAG00000050944
644.789	-0.663433	0.136136	-4.87332	1.09739e-06	0.000178556	ENSBTAG00000046553
917.584	1.10641	0.228057	4.85147	1.22548e-06	0.000196809	ENSBTAG00000014762
23825	0.580903	0.120003	4.84074	1.29357e-06	0.000202522	ENSBTAG00000011559
7094.13	0.645165	0.133344	4.83833	1.30932e-06	0.000202522	ENSBTAG00000014423
202.126	1.44079	0.297794	4.8382	1.31018e-06	0.000202522	ENSBTAG00000047996
13432.5	0.563975	0.116923	4.82349	1.4107e-06	0.000215367	ENSBTAG00000018628
2440.96	0.651119	0.1352	4.81599	1.46475e-06	0.000220891	ENSBTAG00000010481
1579.13	0.889632	0.186672	4.76575	1.88153e-06	0.000280325	ENSBTAG00000038154
17879.6	0.643739	0.135794	4.74055	2.13136e-06	0.000313767	ENSBTAG00000000622
29955.8	0.56242	0.118846	4.73235	2.21933e-06	0.000319119	ENSBTAG00000002026
3183.86	0.630279	0.133156	4.7334	2.20792e-06	0.000319119	ENSBTAG00000030164
27665.2	0.580795	0.122896	4.72591	2.29089e-06	0.000325622	ENSBTAG00000018800
33472.6	0.625306	0.132414	4.72233	2.33153e-06	0.000327633	ENSBTAG00000015285
18075.8	0.588227	0.124768	4.71457	2.42222e-06	0.000336553	ENSBTAG00000008570
177.993	-1.46908	0.311942	-4.70947	2.4836e-06	0.000341247	ENSBTAG00000030198
57616.1	0.611213	0.129913	4.70479	2.54133e-06	0.000343213	ENSBTAG00000009908
1806.13	0.645848	0.137303	4.70382	2.55342e-06	0.000343213	ENSBTAG00000019543
17657.7	0.639392	0.136286	4.69155	2.71144e-06	0.000360534	ENSBTAG00000006487
9672.8	0.607882	0.129733	4.68563	2.791e-06	0.0003633	ENSBTAG00000016278
228.941	2.0896	0.445812	4.68718	2.77001e-06	0.0003633	ENSBTAG00000021647
661.544	0.62012	0.132546	4.67854	2.88921e-06	0.000371395	ENSBTAG00000039138
2085.19	0.675584	0.144453	4.67684	2.91326e-06	0.000371395	ENSBTAG00000021249
3684.53	0.558913	0.11987	4.66265	3.12161e-06	0.000393897	ENSBTAG00000019253
334.174	0.779477	0.169224	4.60618	4.10124e-06	0.000512282	ENSBTAG00000020062
23752.4	0.628778	0.137791	4.56329	5.03582e-06	0.000622729	ENSBTAG00000001360
21753.5	0.607767	0.13341	4.55564	5.22271e-06	0.000633177	ENSBTAG00000015473
117.984	1.33754	0.293537	4.55662	5.19844e-06	0.000633177	ENSBTAG00000010047
9209.19	0.612868	0.135297	4.52982	5.90352e-06	0.000708766	ENSBTAG00000013461
39793.2	0.614456	0.136006	4.51786	6.24668e-06	0.000741703	ENSBTAG00000009757
484.957	0.887905	0.196607	4.51614	6.29782e-06	0.000741703	ENSBTAG00000013669
133.966	-2.67372	0.594242	-4.49937	6.81537e-06	0.000795083	ENSBTAG00000019741
15529.8	0.590229	0.131565	4.4862	7.25039e-06	0.000837929	ENSBTAG00000013866
13877.9	0.596996	0.133171	4.48294	7.36203e-06	0.000842952	ENSBTAG00000007737
452.839	0.735516	0.16421	4.47913	7.49467e-06	0.000850267	ENSBTAG00000012069
208.323	0.994819	0.222325	4.47461	7.65517e-06	0.00086058	ENSBTAG00000022293
423.215	-0.850382	0.190157	-4.47199	7.74945e-06	0.000863331	ENSBTAG00000007624
31190.9	0.592312	0.132884	4.45735	8.29774e-06	0.000916159	ENSBTAG00000018320
1414.04	-0.746235	0.167764	-4.44813	8.66199e-06	0.000947913	ENSBTAG00000015403
450.863	0.671619	0.151155	4.44323	8.8618e-06	0.000961272	ENSBTAG00000031061
8016.81	0.611085	0.138453	4.41366	1.01636e-05	0.0010929	ENSBTAG00000016079
2001.67	0.736014	0.167357	4.39787	1.0932e-05	0.00112227	ENSBTAG00000016836
474.179	-0.763542	0.173673	-4.39643	1.10047e-05	0.00112227	ENSBTAG00000021543
2843.07	0.599887	0.13668	4.389	1.13871e-05	0.00112227	ENSBTAG00000016975
1565.74	0.693851	0.157563	4.40365	1.06442e-05	0.00112227	ENSBTAG00000000181
4859.33	0.52556	0.119727	4.38964	1.1354e-05	0.00112227	ENSBTAG00000021395
350.026	-1.0099	0.229672	-4.39713	1.0969e-05	0.00112227	ENSBTAG00000018313
1807.04	-0.571291	0.129825	-4.40049	1.08007e-05	0.00112227	ENSBTAG00000018093
23395.4	0.523118	0.119201	4.38854	1.14114e-05	0.00112227	ENSBTAG00000005349
1819.37	0.612361	0.139551	4.38809	1.1435e-05	0.00112227	ENSBTAG00000039208
57318.8	0.560117	0.127626	4.38875	1.14005e-05	0.00112227	ENSBTAG00000009535
3167.32	-0.727837	0.165808	-4.38963	1.13544e-05	0.00112227	ENSBTAG00000020735
320.113	-1.14213	0.260509	-4.38422	1.16404e-05	0.00113343	ENSBTAG00000011567
137.583	0.941153	0.214911	4.37927	1.19075e-05	0.00113764	ENSBTAG00000006185
1279.17	0.533451	0.121839	4.37832	1.19597e-05	0.00113764	ENSBTAG00000030302
9315.67	0.577215	0.131757	4.38091	1.18186e-05	0.00113764	ENSBTAG00000040308
122.73	2.02478	0.46336	4.36978	1.24371e-05	0.00117402	ENSBTAG00000051010
422.761	0.756759	0.173357	4.36533	1.26933e-05	0.00118019	ENSBTAG00000027361
8665.19	0.793951	0.181811	4.36691	1.26016e-05	0.00118019	ENSBTAG00000001777
40.0775	1.77366	0.40652	4.36304	1.28269e-05	0.00118371	ENSBTAG00000033897
24959.2	0.554208	0.127412	4.34972	1.36312e-05	0.00124861	ENSBTAG00000016224
4598.38	0.578496	0.13319	4.34337	1.4031e-05	0.00127579	ENSBTAG00000031363
2714.31	0.526642	0.121408	4.33778	1.43927e-05	0.00128971	ENSBTAG00000008954
30.6869	-3.46225	0.797973	-4.3388	1.43263e-05	0.00128971	ENSBTAG00000039714
366.731	0.645324	0.148844	4.33557	1.45382e-05	0.00129338	ENSBTAG00000005577
21386.2	0.558445	0.128907	4.33216	1.47651e-05	0.00130418	ENSBTAG00000020905
299.84	-0.956104	0.221048	-4.32532	1.52311e-05	0.0013358	ENSBTAG00000003396
687.009	-0.625019	0.145425	-4.29789	1.72429e-05	0.00150159	ENSBTAG00000005137
10995.2	0.550143	0.128253	4.28953	1.79053e-05	0.00153762	ENSBTAG00000049833
313.266	0.710792	0.165701	4.28961	1.78984e-05	0.00153762	ENSBTAG00000008065
9518.53	0.60626	0.141797	4.27556	1.9066e-05	0.00161486	ENSBTAG00000014226
125.18	0.926697	0.216684	4.27672	1.8967e-05	0.00161486	ENSBTAG00000017622
604.048	0.608705	0.142694	4.26582	1.99172e-05	0.00166799	ENSBTAG00000017496
41380	0.51147	0.119914	4.2653	1.9963e-05	0.00166799	ENSBTAG00000012330
286.808	0.719527	0.168854	4.26125	2.03289e-05	0.00168716	ENSBTAG00000019913
606.75	-1.1402	0.267721	-4.2589	2.05435e-05	0.00169361	ENSBTAG00000015582
111795	0.524692	0.123602	4.24502	2.18569e-05	0.00178653	ENSBTAG00000010156
927.602	-0.550364	0.129681	-4.24397	2.19596e-05	0.00178653	ENSBTAG00000009006
1831.74	-0.635895	0.150426	-4.22729	2.36525e-05	0.00189926	ENSBTAG00000035226
2127.85	0.792461	0.187401	4.22868	2.35063e-05	0.00189926	ENSBTAG00000013792
378.082	-0.718038	0.170233	-4.21796	2.46523e-05	0.00196678	ENSBTAG00000046956
169.097	-1.05495	0.250271	-4.21524	2.49509e-05	0.00197783	ENSBTAG00000043369
14388.3	0.531951	0.126294	4.21202	2.53102e-05	0.00199354	ENSBTAG00000005142
48.6575	1.40398	0.333585	4.20876	2.5678e-05	0.00200971	ENSBTAG00000032456
333.81	-0.77004	0.183137	-4.20473	2.61391e-05	0.00203294	ENSBTAG00000016046
7820.34	0.526591	0.125315	4.20213	2.64411e-05	0.00204357	ENSBTAG00000015710
732.944	0.560834	0.133673	4.19556	2.72203e-05	0.00209072	ENSBTAG00000014380
13756.5	0.529994	0.126503	4.18958	2.79475e-05	0.00213332	ENSBTAG00000020764
359.22	0.88336	0.211052	4.1855	2.84534e-05	0.00215862	ENSBTAG00000003675
796.34	0.55703	0.133315	4.17831	2.93684e-05	0.00221445	ENSBTAG00000014006
381.745	-0.693266	0.166283	-4.1692	3.05673e-05	0.00227708	ENSBTAG00000002767
2285.35	-0.721682	0.17305	-4.17037	3.04105e-05	0.00227708	ENSBTAG00000020421
33262.3	0.544355	0.130637	4.16693	3.08727e-05	0.00228606	ENSBTAG00000023462
882.203	1.33969	0.323328	4.14343	3.42152e-05	0.00251849	ENSBTAG00000014707
355.166	-1.21332	0.29336	-4.13593	3.53513e-05	0.00258671	ENSBTAG00000008223
143.115	0.964805	0.233454	4.13275	3.58454e-05	0.00259219	ENSBTAG00000004023
735.148	0.553647	0.133936	4.13368	3.57003e-05	0.00259219	ENSBTAG00000008578
1481.74	0.547397	0.132577	4.12889	3.64521e-05	0.00262074	ENSBTAG00000000091
653.514	0.706924	0.171357	4.12545	3.70018e-05	0.00264488	ENSBTAG00000010910
835.657	0.697437	0.16914	4.12343	3.73272e-05	0.00265281	ENSBTAG00000000759
978.137	0.528603	0.12831	4.11972	3.79326e-05	0.00268043	ENSBTAG00000020998
1166.97	0.608482	0.147831	4.11607	3.85389e-05	0.00269195	ENSBTAG00000011998
1101.45	0.565921	0.137509	4.11552	3.86304e-05	0.00269195	ENSBTAG00000012177
23785.9	0.557814	0.135605	4.11352	3.89665e-05	0.00269195	ENSBTAG00000015598
595.396	-0.757476	0.184133	-4.11375	3.89279e-05	0.00269195	ENSBTAG00000013211
9867.31	0.770101	0.187311	4.11136	3.93342e-05	0.00270226	ENSBTAG00000008154
2576.1	-0.730922	0.178093	-4.10417	4.05769e-05	0.00276289	ENSBTAG00000006259
720.053	-0.595459	0.145104	-4.10368	4.06636e-05	0.00276289	ENSBTAG00000014334
2455.74	-1.0251	0.250216	-4.09688	4.18758e-05	0.00282971	ENSBTAG00000039366
2451.41	0.705554	0.172465	4.09101	4.29506e-05	0.00288656	ENSBTAG00000013761
109.384	-1.91166	0.468356	-4.08163	4.47215e-05	0.00298933	ENSBTAG00000020432
45448.4	0.48468	0.119028	4.07199	4.66134e-05	0.00309904	ENSBTAG00000007454
717.77	0.604326	0.148672	4.06483	4.80671e-05	0.0031786	ENSBTAG00000031834
650.825	-0.568742	0.140024	-4.06175	4.87064e-05	0.00320374	ENSBTAG00000005453
452.652	-1.46527	0.360996	-4.05897	4.92889e-05	0.0032249	ENSBTAG00000014432
503.851	1.20468	0.296948	4.05688	4.97322e-05	0.00323678	ENSBTAG00000046090
1237.2	0.512191	0.126433	4.0511	5.09778e-05	0.00330048	ENSBTAG00000004651
134.84	0.887608	0.219281	4.04781	5.16995e-05	0.00332977	ENSBTAG00000018052
2881.05	0.497399	0.122944	4.04575	5.21569e-05	0.00333334	ENSBTAG00000009603
327.101	-0.724007	0.179029	-4.04409	5.25273e-05	0.00333334	ENSBTAG00000039347
1066.41	0.514916	0.127331	4.04393	5.25635e-05	0.00333334	ENSBTAG00000021275
243.995	0.689777	0.170921	4.03564	5.44543e-05	0.00335557	ENSBTAG00000014331
2517.78	-0.956814	0.236837	-4.03996	5.34603e-05	0.00335557	ENSBTAG00000010830
438.328	-0.887595	0.219747	-4.03916	5.36427e-05	0.00335557	ENSBTAG00000002240
177.763	-1.0812	0.267883	-4.03609	5.4349e-05	0.00335557	ENSBTAG00000053323
22.6502	2.49223	0.617381	4.03678	5.41893e-05	0.00335557	ENSBTAG00000001292
31744.8	-0.601696	0.14911	-4.03526	5.45423e-05	0.00335557	ENSBTAG00000013919
729.009	0.647412	0.160562	4.03217	5.52645e-05	0.00337503	ENSBTAG00000003947
578.551	0.93704	0.232425	4.03157	5.54044e-05	0.00337503	ENSBTAG00000048832
951.369	0.702643	0.174507	4.02644	5.66285e-05	0.00343269	ENSBTAG00000051151
750.381	-0.540397	0.134537	-4.01672	5.90135e-05	0.00354611	ENSBTAG00000012712
46282.7	0.554023	0.137977	4.01534	5.93599e-05	0.00354611	ENSBTAG00000005620
310.756	0.751276	0.187097	4.01543	5.93368e-05	0.00354611	ENSBTAG00000019280
255.581	0.762688	0.190251	4.00885	6.10164e-05	0.00362075	ENSBTAG00000003340
99.1494	-1.38626	0.345861	-4.00816	6.11949e-05	0.00362075	ENSBTAG00000000570
22934.4	0.480416	0.120105	3.99997	6.33497e-05	0.00373039	ENSBTAG00000020139
282.916	-0.709767	0.17784	-3.99104	6.57837e-05	0.00385536	ENSBTAG00000018727
25.0579	3.83223	0.962043	3.98343	6.79285e-05	0.00396228	ENSBTAG00000034662
3780.01	0.489043	0.123245	3.96805	7.2462e-05	0.00420688	ENSBTAG00000014643
2839.85	0.807527	0.203679	3.96469	7.34899e-05	0.00424662	ENSBTAG00000047229
137.929	-1.26879	0.320349	-3.96066	7.47431e-05	0.00429895	ENSBTAG00000038048
846.916	0.546455	0.138061	3.95806	7.55597e-05	0.0043258	ENSBTAG00000007121
3579.5	-0.92303	0.233454	-3.9538	7.69208e-05	0.00438342	ENSBTAG00000012771
343.71	0.863748	0.218932	3.94528	7.97068e-05	0.00452135	ENSBTAG00000017007
15598.5	0.520522	0.132078	3.94102	8.11366e-05	0.00458144	ENSBTAG00000027772
205.858	0.779017	0.198039	3.93365	8.3665e-05	0.00468145	ENSBTAG00000000224
350.863	0.686688	0.174522	3.93468	8.33079e-05	0.00468145	ENSBTAG00000008632
310.051	0.691024	0.17636	3.91827	8.91882e-05	0.00496802	ENSBTAG00000015579
3308.58	0.542064	0.138409	3.91639	8.98859e-05	0.00498443	ENSBTAG00000012062
1091.01	-1.11394	0.284739	-3.91214	9.1482e-05	0.00502998	ENSBTAG00000019669
2559.39	-0.950227	0.242898	-3.91204	9.15208e-05	0.00502998	ENSBTAG00000049297
3854.62	0.532037	0.136693	3.89221	9.93338e-05	0.00541261	ENSBTAG00000012695
1202.91	0.593839	0.152573	3.89215	9.93582e-05	0.00541261	ENSBTAG00000008717
2320.95	1.44205	0.370651	3.89058	0.000100004	0.00542389	ENSBTAG00000025398
459.96	-0.911941	0.23474	-3.8849	0.000102372	0.00550637	ENSBTAG00000054194
40926.6	0.439774	0.113204	3.8848	0.000102415	0.00550637	ENSBTAG00000019648
1039.8	0.49227	0.1271	3.87309	0.000107463	0.00575275	ENSBTAG00000002676
224.547	-0.748589	0.193463	-3.86942	0.000109095	0.00581495	ENSBTAG00000051080
2995.21	1.43069	0.370444	3.86209	0.000112421	0.00584327	ENSBTAG00000006342
1658.69	-0.563021	0.145785	-3.862	0.000112461	0.00584327	ENSBTAG00000016990
44.3421	-1.61599	0.418274	-3.86347	0.000111786	0.00584327	ENSBTAG00000013640
958.496	-0.489754	0.126685	-3.86591	0.000110676	0.00584327	ENSBTAG00000016750
382.053	-0.734358	0.190117	-3.86266	0.000112159	0.00584327	ENSBTAG00000018951
11289.8	0.520518	0.134679	3.86487	0.000111149	0.00584327	ENSBTAG00000017441
36636.6	1.02347	0.265187	3.85944	0.000113647	0.00588017	ENSBTAG00000031814
1831.81	0.972901	0.252169	3.85813	0.000114256	0.00588702	ENSBTAG00000010731
889.618	-0.797856	0.206855	-3.85708	0.00011475	0.00588798	ENSBTAG00000005496
2105.28	0.488952	0.126944	3.85172	0.000117292	0.00596935	ENSBTAG00000012788
12547.3	0.46533	0.120812	3.8517	0.000117302	0.00596935	ENSBTAG00000047418
780.894	0.653709	0.169789	3.85013	0.000118057	0.00598315	ENSBTAG00000005573
1736.63	-0.582114	0.151416	-3.84447	0.000120813	0.00609786	ENSBTAG00000002703
3535.56	0.58043	0.151029	3.84317	0.000121454	0.00610527	ENSBTAG00000013730
1606.1	0.519019	0.135162	3.83999	0.000123038	0.00615987	ENSBTAG00000010157
631.64	0.559308	0.145755	3.83732	0.000124387	0.0061888	ENSBTAG00000010232
3736.58	-0.589857	0.153734	-3.83686	0.000124617	0.0061888	ENSBTAG00000040244
44.4872	-2.01332	0.525343	-3.8324	0.000126897	0.00627683	ENSBTAG00000033642
1311.21	0.611049	0.159551	3.8298	0.000128245	0.00631825	ENSBTAG00000006619
850.14	0.623287	0.162897	3.82626	0.000130103	0.00638364	ENSBTAG00000038745
953.754	0.539359	0.140997	3.82531	0.000130605	0.00638364	ENSBTAG00000002501
275.85	-1.06835	0.279781	-3.81853	0.000134249	0.00653592	ENSBTAG00000002980
125.673	-1.25272	0.328166	-3.81734	0.000134899	0.00654183	ENSBTAG00000020997
110.038	-0.958344	0.251168	-3.81555	0.00013588	0.00656365	ENSBTAG00000012191
2015.07	0.438795	0.115036	3.81442	0.000136502	0.00656803	ENSBTAG00000019463
287.958	0.793189	0.208271	3.80844	0.000139846	0.00667695	ENSBTAG00000000786
382.21	0.732595	0.192317	3.80931	0.000139356	0.00667695	ENSBTAG00000003617
848.463	1.1021	0.289661	3.80478	0.000141932	0.00673501	ENSBTAG00000051364
1032.94	-0.466878	0.122721	-3.8044	0.000142151	0.00673501	ENSBTAG00000021661
1356.12	-0.785237	0.206652	-3.79981	0.000144808	0.00678567	ENSBTAG00000019255
929.409	0.566392	0.148997	3.80137	0.0001439	0.00678567	ENSBTAG00000046548
2385.12	0.457507	0.120406	3.79971	0.000144866	0.00678567	ENSBTAG00000015857
55.956	1.58714	0.417992	3.79705	0.00014643	0.00683303	ENSBTAG00000026340
3757.79	-0.873824	0.230225	-3.79552	0.000147331	0.00684925	ENSBTAG00000026326
2556.7	-0.52784	0.139114	-3.79431	0.000148053	0.00685702	ENSBTAG00000024199
3357.26	-0.541629	0.142854	-3.7915	0.000149742	0.00690937	ENSBTAG00000020407
191.573	-1.32606	0.349879	-3.79003	0.000150626	0.00692434	ENSBTAG00000034883
201.213	-0.81054	0.214238	-3.78337	0.000154721	0.00708622	ENSBTAG00000021942
27884.5	0.524867	0.138881	3.77926	0.000157292	0.00717739	ENSBTAG00000003228
332.687	0.684277	0.181317	3.77393	0.000160697	0.00730579	ENSBTAG00000011359
355.62	-1.24562	0.330261	-3.77164	0.000162179	0.00731936	ENSBTAG00000015107
1111.47	0.554625	0.147017	3.77254	0.000161596	0.00731936	ENSBTAG00000006134
3066.17	-0.429824	0.114028	-3.76944	0.000163611	0.00735139	ENSBTAG00000006242
1889.23	0.512553	0.136001	3.76873	0.000164078	0.00735139	ENSBTAG00000014130
571.156	-0.75041	0.199289	-3.76543	0.000166264	0.00742243	ENSBTAG00000046328
54.433	-1.41944	0.377255	-3.76254	0.000168199	0.00748184	ENSBTAG00000020657
104.174	-1.07107	0.285012	-3.75797	0.000171294	0.00759221	ENSBTAG00000021182
25318.2	0.535287	0.142616	3.75335	0.000174485	0.00770599	ENSBTAG00000013264
501.943	-1.01308	0.269979	-3.75245	0.000175118	0.00770642	ENSBTAG00000020527
6790	0.446795	0.119204	3.74816	0.000178136	0.00781143	ENSBTAG00000010701
1287.37	0.470923	0.125796	3.74355	0.000181436	0.0079075	ENSBTAG00000017747
86.1017	-1.00541	0.268587	-3.74332	0.000181605	0.0079075	ENSBTAG00000014448
42.1177	-1.60623	0.429589	-3.73898	0.000184765	0.00801685	ENSBTAG00000003200
1864.87	-0.447339	0.119756	-3.73542	0.000187401	0.00810279	ENSBTAG00000008083
196.12	-0.9737	0.261062	-3.72976	0.00019166	0.0082581	ENSBTAG00000015899
73.9775	-1.72312	0.463045	-3.72129	0.000198211	0.00851067	ENSBTAG00000049300
1016.5	-1.47744	0.397515	-3.7167	0.000201838	0.00862481	ENSBTAG00000022161
325.383	0.626042	0.168464	3.71617	0.000202264	0.00862481	ENSBTAG00000035782
38799.9	0.46409	0.124915	3.71524	0.000203015	0.00862708	ENSBTAG00000005211
219.934	-0.811837	0.218616	-3.71354	0.00020438	0.00865535	ENSBTAG00000006679
62.0599	-1.16825	0.314897	-3.70995	0.000207303	0.00874916	ENSBTAG00000027024
2858.01	-0.557249	0.150266	-3.70841	0.000208566	0.00877256	ENSBTAG00000009552
24.8506	2.03064	0.548101	3.70486	0.000211511	0.00886624	ENSBTAG00000031453
767.34	-0.480761	0.12994	-3.69986	0.000215718	0.00901207	ENSBTAG00000016980
2006.3	-0.830211	0.225468	-3.68216	0.000231262	0.0096289	ENSBTAG00000017280
1267.37	-0.799688	0.217432	-3.67787	0.000235186	0.00975941	ENSBTAG00000016894
266.566	-1.00386	0.273538	-3.6699	0.000242648	0.0100354	ENSBTAG00000011971
213.602	0.639147	0.174227	3.66848	0.000243999	0.0100576	ENSBTAG00000013138
248.159	0.968662	0.26413	3.66737	0.000245062	0.0100679	ENSBTAG00000016381
3182.99	-1.34925	0.368035	-3.66608	0.000246295	0.010085	ENSBTAG00000002923
1079.23	0.650371	0.177459	3.66491	0.000247422	0.0100978	ENSBTAG00000031249
412.136	0.662929	0.181097	3.66063	0.0002516	0.0102345	ENSBTAG00000007783
4877.25	0.51663	0.141309	3.65603	0.000256148	0.0103521	ENSBTAG00000040392
438.334	-0.937557	0.256442	-3.65602	0.000256165	0.0103521	ENSBTAG00000015708
50.6034	-1.44005	0.394013	-3.65482	0.00025736	0.0103665	ENSBTAG00000006138
136.359	0.796201	0.218297	3.64734	0.000264973	0.0105719	ENSBTAG00000015408
1587.81	-0.752161	0.2062	-3.64772	0.00026458	0.0105719	ENSBTAG00000018646
182.96	0.743144	0.203752	3.64729	0.000265025	0.0105719	ENSBTAG00000054938
22.9105	-1.99754	0.548336	-3.64291	0.000269576	0.0107022	ENSBTAG00000053546
346.631	0.636183	0.174656	3.64248	0.000270021	0.0107022	ENSBTAG00000000103
380.06	0.803826	0.220926	3.63844	0.00027429	0.0108367	ENSBTAG00000011824
121.42	-0.863398	0.237488	-3.63554	0.000277395	0.0109244	ENSBTAG00000009521
186.515	-0.885299	0.243727	-3.63234	0.000280862	0.0110258	ENSBTAG00000000781
1840.53	-0.551717	0.152009	-3.6295	0.000283968	0.0111125	ENSBTAG00000032477
362.198	-0.96411	0.265701	-3.62855	0.000285016	0.0111183	ENSBTAG00000002411
1874.7	0.616845	0.17038	3.62041	0.000294137	0.011438	ENSBTAG00000011145
259.96	0.937948	0.259429	3.61543	0.00029985	0.0116237	ENSBTAG00000018280
440.105	-1.03315	0.286655	-3.60417	0.000313149	0.012098	ENSBTAG00000008483
1672.75	-0.74586	0.207007	-3.60307	0.000314483	0.012098	ENSBTAG00000038920
192.045	0.804044	0.223233	3.60182	0.000315999	0.012098	ENSBTAG00000001727
428.303	0.549039	0.15243	3.60192	0.000315881	0.012098	ENSBTAG00000012511
134.802	-2.14121	0.594761	-3.60013	0.000318063	0.0121394	ENSBTAG00000004948
1159.88	-0.465081	0.129259	-3.59805	0.000320608	0.0121989	ENSBTAG00000008082
536.227	-0.882059	0.24521	-3.59716	0.000321715	0.0122034	ENSBTAG00000005785
294.395	0.584206	0.16247	3.59578	0.000323425	0.0122308	ENSBTAG00000031059
588.14	0.527757	0.146805	3.59496	0.000324438	0.0122317	ENSBTAG00000047702
251.535	-0.765122	0.213387	-3.58561	0.000336286	0.0126399	ENSBTAG00000006785
30857.7	0.536812	0.149775	3.58413	0.000338207	0.0126735	ENSBTAG00000031723
565.558	-0.794226	0.221935	-3.57864	0.000345382	0.0128644	ENSBTAG00000011789
12509	0.772975	0.215969	3.57911	0.000344769	0.0128644	ENSBTAG00000031231
2419.66	-0.62845	0.175706	-3.57672	0.000347937	0.0129207	ENSBTAG00000002721
652.399	-0.745255	0.208901	-3.56751	0.000360395	0.0130311	ENSBTAG00000038195
5995.41	0.539242	0.151019	3.5707	0.000356026	0.0130311	ENSBTAG00000001212
1347.22	0.890411	0.249498	3.56881	0.000358612	0.0130311	ENSBTAG00000015828
1438.51	-0.411458	0.115268	-3.56958	0.000357551	0.0130311	ENSBTAG00000027453
824.99	0.538079	0.150601	3.57288	0.000353083	0.0130311	ENSBTAG00000004499
2575.24	0.479671	0.134259	3.57273	0.000353284	0.0130311	ENSBTAG00000006453
132.93	-1.17304	0.328771	-3.56796	0.00035977	0.0130311	ENSBTAG00000008350
1112.07	-0.478601	0.134056	-3.57016	0.00035676	0.0130311	ENSBTAG00000004368
1853.29	-1.42404	0.398794	-3.57086	0.000355812	0.0130311	ENSBTAG00000055017
395.658	0.58778	0.164804	3.56653	0.000361738	0.0130416	ENSBTAG00000017388
56.9298	1.8277	0.512629	3.56534	0.000363385	0.0130628	ENSBTAG00000044427
376.666	-1.08202	0.303621	-3.56373	0.000365628	0.0131054	ENSBTAG00000050417
286.233	0.598325	0.167986	3.56174	0.0003684	0.0131666	ENSBTAG00000004604
739.366	0.79512	0.223684	3.55465	0.00037848	0.0134878	ENSBTAG00000053179
8372.51	-0.486635	0.136935	-3.55377	0.000379756	0.0134944	ENSBTAG00000014295
944.337	0.545637	0.153646	3.55127	0.000383384	0.0135455	ENSBTAG00000021301
477.689	-1.37686	0.387667	-3.55166	0.000382805	0.0135455	ENSBTAG00000002669
9928.92	0.384302	0.108337	3.54729	0.000389222	0.0137126	ENSBTAG00000003039
27.8371	-1.62454	0.458371	-3.54417	0.000393854	0.0137972	ENSBTAG00000010976
10590.6	0.470904	0.132848	3.5447	0.000393063	0.0137972	ENSBTAG00000010447
3057.05	0.453268	0.128048	3.53984	0.00040037	0.0139858	ENSBTAG00000010664
434.495	-0.507078	0.143353	-3.53726	0.000404306	0.0140342	ENSBTAG00000021919
3431.78	-0.521313	0.147401	-3.5367	0.000405159	0.0140342	ENSBTAG00000048798
1129.43	-0.460739	0.130245	-3.53749	0.000403943	0.0140342	ENSBTAG00000030951
3067	-0.495644	0.140357	-3.5313	0.00041352	0.014244	ENSBTAG00000017797
743.796	-0.584372	0.165479	-3.53138	0.00041339	0.014244	ENSBTAG00000050824
232.021	-0.81854	0.231883	-3.52997	0.000415604	0.014276	ENSBTAG00000044070
8836.07	-0.401529	0.113851	-3.52679	0.000420636	0.0143294	ENSBTAG00000008482
299.882	-0.766468	0.217311	-3.52706	0.000420208	0.0143294	ENSBTAG00000019174
22862.3	0.459356	0.130211	3.52778	0.000419058	0.0143294	ENSBTAG00000003229
2160.67	0.446903	0.126762	3.52553	0.000422632	0.0143579	ENSBTAG00000000641
301.67	0.568259	0.161222	3.52469	0.000423978	0.0143641	ENSBTAG00000050722
1611.96	-0.481125	0.136674	-3.52023	0.000431176	0.0144497	ENSBTAG00000031696
4577.37	-0.61002	0.173266	-3.52072	0.000430379	0.0144497	ENSBTAG00000016708
345.089	0.580386	0.164838	3.52094	0.000430012	0.0144497	ENSBTAG00000001471
455.691	-1.08463	0.308018	-3.5213	0.000429432	0.0144497	ENSBTAG00000052677
737.163	-0.611348	0.173865	-3.51623	0.000437725	0.0146295	ENSBTAG00000017184
236.835	-0.742554	0.211249	-3.51507	0.000439641	0.0146539	ENSBTAG00000004718
793.615	-0.558537	0.158988	-3.51307	0.000442963	0.0147249	ENSBTAG00000047679
837.139	0.502624	0.143141	3.51139	0.000445771	0.0147786	ENSBTAG00000026886
662.997	1.5212	0.433366	3.5102	0.000447767	0.0148051	ENSBTAG00000038337
1926.9	-0.789254	0.225173	-3.5051	0.000456443	0.0150517	ENSBTAG00000008409
112.043	-1.00359	0.286422	-3.5039	0.000458493	0.015079	ENSBTAG00000015801
1513.74	-0.709978	0.202668	-3.50317	0.000459762	0.0150807	ENSBTAG00000039442
1358.71	0.523653	0.149586	3.50068	0.00046407	0.0151817	ENSBTAG00000007900
916.149	0.504758	0.144327	3.49733	0.000469937	0.0153331	ENSBTAG00000038842
248.808	-0.625942	0.179042	-3.49606	0.000472184	0.0153458	ENSBTAG00000000269
418.032	-0.54108	0.154784	-3.49571	0.000472808	0.0153458	ENSBTAG00000005145
645.046	0.568332	0.162617	3.49491	0.000474223	0.0153514	ENSBTAG00000013050
10481.8	0.377883	0.108154	3.49393	0.000475959	0.0153674	ENSBTAG00000011043
1552.96	-0.452809	0.129883	-3.48629	0.000489775	0.0157723	ENSBTAG00000005165
170.877	-0.900417	0.25845	-3.48392	0.000494133	0.0158713	ENSBTAG00000031890
759.948	-0.580569	0.166982	-3.47684	0.000507358	0.0162118	ENSBTAG00000011589
3406.24	-0.434374	0.124932	-3.47688	0.000507289	0.0162118	ENSBTAG00000009242
3944.83	0.434611	0.125082	3.47461	0.000511605	0.0163054	ENSBTAG00000004861
277.559	-0.802822	0.231211	-3.47225	0.000516111	0.0164068	ENSBTAG00000014649
184.956	-0.77453	0.223416	-3.46677	0.000526759	0.0167023	ENSBTAG00000048402
423.7	0.615428	0.177626	3.46474	0.000530745	0.0167857	ENSBTAG00000007375
2131.48	-0.499939	0.144558	-3.45841	0.000543383	0.0170029	ENSBTAG00000002966
4514.71	0.476355	0.137712	3.45907	0.000542049	0.0170029	ENSBTAG00000002734
3405.91	-0.418066	0.120852	-3.45932	0.000541548	0.0170029	ENSBTAG00000024715
816.049	-0.87023	0.251667	-3.45786	0.000544488	0.0170029	ENSBTAG00000004339
850.328	0.508115	0.146916	3.45854	0.000543109	0.0170029	ENSBTAG00000015920
2286.22	0.469415	0.135836	3.45575	0.000548767	0.0170504	ENSBTAG00000018854
215.172	-0.77682	0.224774	-3.456	0.000548252	0.0170504	ENSBTAG00000039782
74.6232	-0.908623	0.26313	-3.45314	0.000554107	0.0171731	ENSBTAG00000012966
578.348	-0.853901	0.247494	-3.45019	0.000560182	0.017318	ENSBTAG00000012659
1120.2	0.461128	0.133852	3.44505	0.000570963	0.0176073	ENSBTAG00000017009
1768.1	0.597589	0.173575	3.44282	0.000575679	0.0177086	ENSBTAG00000047186
489.47	-0.520494	0.151226	-3.44183	0.000577799	0.0177297	ENSBTAG00000005916
998.686	0.481437	0.13992	3.44081	0.000579981	0.0177526	ENSBTAG00000050219
1038.25	0.448675	0.130436	3.43982	0.000582107	0.0177737	ENSBTAG00000014764
1009.02	-0.539593	0.156931	-3.43841	0.000585141	0.0178223	ENSBTAG00000006878
1748.8	0.422401	0.122881	3.4375	0.000587121	0.0178387	ENSBTAG00000000077
279.14	-0.848361	0.247006	-3.43458	0.000593471	0.0179874	ENSBTAG00000047532
525.376	-0.578013	0.168352	-3.43337	0.000596134	0.018024	ENSBTAG00000000473
45.1002	-1.20782	0.352132	-3.43001	0.000603558	0.018028	ENSBTAG00000002056
351.967	0.770201	0.224513	3.43054	0.000602384	0.018028	ENSBTAG00000015205
1390.95	-0.592283	0.172653	-3.43048	0.000602513	0.018028	ENSBTAG00000027444
2928.75	0.935824	0.272665	3.43214	0.000598831	0.018028	ENSBTAG00000052226
501.815	-0.876232	0.255382	-3.43107	0.000601206	0.018028	ENSBTAG00000009091
81.1125	-1.00427	0.293378	-3.42313	0.000619046	0.0184461	ENSBTAG00000015802
535.68	-0.681446	0.199368	-3.41803	0.000630757	0.0187499	ENSBTAG00000021912
143.95	-1.39877	0.409384	-3.41676	0.000633707	0.0187924	ENSBTAG00000013774
873.466	0.473415	0.13863	3.41494	0.000637957	0.0188731	ENSBTAG00000005096
11526	0.384525	0.112732	3.41098	0.000647299	0.0191038	ENSBTAG00000012003
2546.69	-0.747673	0.219295	-3.40944	0.000650953	0.0191659	ENSBTAG00000027932
260.864	0.811901	0.238277	3.40738	0.000655886	0.0192653	ENSBTAG00000000256
297.082	-0.566139	0.166434	-3.40158	0.000669966	0.0192797	ENSBTAG00000004962
4024.4	0.545433	0.160321	3.40212	0.000668648	0.0192797	ENSBTAG00000012700
236.747	1.0111	0.29705	3.4038	0.000664552	0.0192797	ENSBTAG00000019839
662.93	-0.751535	0.220874	-3.40254	0.000667614	0.0192797	ENSBTAG00000013830
379.71	-0.581357	0.170748	-3.40477	0.000662204	0.0192797	ENSBTAG00000003848
1860.17	0.482114	0.141609	3.40454	0.000662744	0.0192797	ENSBTAG00000001038
1049.04	0.50127	0.147346	3.40198	0.000668988	0.0192797	ENSBTAG00000002579
170.835	-1.4644	0.430526	-3.40141	0.000670391	0.0192797	ENSBTAG00000047367
4260.58	0.389098	0.114393	3.4014	0.00067041	0.0192797	ENSBTAG00000002378
178.854	-0.857164	0.25216	-3.39928	0.000675635	0.0193849	ENSBTAG00000051897
150.751	0.983774	0.289665	3.39625	0.000683159	0.0194205	ENSBTAG00000003184
676.178	1.21418	0.357478	3.39652	0.000682492	0.0194205	ENSBTAG00000054870
3364.11	0.448721	0.132116	3.39642	0.000682734	0.0194205	ENSBTAG00000047694
3410	0.497251	0.146335	3.39803	0.000678732	0.0194205	ENSBTAG00000054438
331.937	-0.606441	0.178947	-3.38894	0.000701631	0.0197856	ENSBTAG00000018035
182.359	-0.931771	0.274904	-3.38944	0.000700354	0.0197856	ENSBTAG00000002796
1626.38	0.454708	0.134186	3.38864	0.000702399	0.0197856	ENSBTAG00000016929
213.48	0.620555	0.183084	3.38945	0.00070032	0.0197856	ENSBTAG00000003971
394.474	0.563591	0.166482	3.38531	0.000710986	0.0199819	ENSBTAG00000008692
3705.5	-0.431647	0.127556	-3.38398	0.000714428	0.0200331	ENSBTAG00000001024
733.202	-0.658316	0.194792	-3.37959	0.000725944	0.02031	ENSBTAG00000006555
1411.84	-0.462871	0.136988	-3.37891	0.000727737	0.0203142	ENSBTAG00000040131
118.137	0.898443	0.265968	3.378	0.00073014	0.0203354	ENSBTAG00000050654
268.208	-0.638368	0.189079	-3.3762	0.000734935	0.0204229	ENSBTAG00000017001
271.522	-0.87112	0.258383	-3.37143	0.000747803	0.0207339	ENSBTAG00000008881
14079.5	0.557131	0.165384	3.36872	0.000755182	0.020845	ENSBTAG00000018522
248.088	0.886869	0.263237	3.36908	0.000754183	0.020845	ENSBTAG00000001032
310.624	0.686227	0.203887	3.36572	0.000763444	0.0210262	ENSBTAG00000019891
612.64	0.522737	0.155492	3.36183	0.000774265	0.0212768	ENSBTAG00000009713
841.79	0.494975	0.147324	3.35979	0.00078003	0.0213877	ENSBTAG00000008292
152.121	1.31658	0.39205	3.35818	0.000784568	0.0214645	ENSBTAG00000008945
448.957	0.543951	0.162033	3.35704	0.00078783	0.0215062	ENSBTAG00000004268
810.867	-0.560996	0.167364	-3.35194	0.000802477	0.0218578	ENSBTAG00000055051
1216.78	0.482588	0.144043	3.35029	0.000807258	0.0219397	ENSBTAG00000051287
2042.34	-0.606538	0.181119	-3.34883	0.000811523	0.0219591	ENSBTAG00000011953
1542.71	0.709582	0.211874	3.34907	0.000810826	0.0219591	ENSBTAG00000008498
31.2842	1.68184	0.502672	3.34581	0.000820425	0.0221154	ENSBTAG00000027899
946.54	-0.483209	0.144429	-3.34566	0.000820876	0.0221154	ENSBTAG00000010422
46.3053	-1.52308	0.455429	-3.34428	0.000824962	0.0221771	ENSBTAG00000008238
301.576	-0.818628	0.244982	-3.34158	0.000833026	0.0222488	ENSBTAG00000049339
53411.2	-0.418255	0.12515	-3.34202	0.000831712	0.0222488	ENSBTAG00000010645
533.719	-0.761445	0.227794	-3.34269	0.000829692	0.0222488	ENSBTAG00000018406
1155.58	-0.646366	0.193653	-3.33776	0.000844571	0.0225085	ENSBTAG00000006928
316.278	-0.595669	0.178511	-3.33687	0.00084728	0.0225322	ENSBTAG00000023551
901.614	-0.765369	0.229476	-3.33528	0.000852127	0.0226125	ENSBTAG00000040061
10115.6	0.445307	0.133647	3.33195	0.000862383	0.0228356	ENSBTAG00000005345
1290.43	0.506838	0.152178	3.33056	0.000866721	0.0229014	ENSBTAG00000014863
251.697	-0.882439	0.265084	-3.32891	0.000871874	0.0229396	ENSBTAG00000008022
1915.92	0.492034	0.147786	3.32936	0.000870455	0.0229396	ENSBTAG00000000810
1301.32	-0.78278	0.235495	-3.32398	0.00088741	0.0232494	ENSBTAG00000009655
255.335	-0.835682	0.251391	-3.32424	0.00088661	0.0232494	ENSBTAG00000007170
214.571	0.692594	0.20851	3.32163	0.000894918	0.0233472	ENSBTAG00000044078
3636.44	0.425375	0.128053	3.32187	0.000894152	0.0233472	ENSBTAG00000009047
793.439	0.436219	0.131405	3.31964	0.000901321	0.0234647	ENSBTAG00000052280
154.122	0.904682	0.272706	3.31743	0.000908509	0.0236021	ENSBTAG00000014834
2039.84	-0.626257	0.189417	-3.30623	0.000945606	0.0242822	ENSBTAG00000002947
822.538	0.596244	0.18034	3.30623	0.000945616	0.0242822	ENSBTAG00000007572
1370.77	0.569782	0.172258	3.30773	0.000940565	0.0242822	ENSBTAG00000010959
876.773	-0.544007	0.164481	-3.30742	0.000941597	0.0242822	ENSBTAG00000008006
709.278	-0.859172	0.259689	-3.30847	0.000938068	0.0242822	ENSBTAG00000006921
269.092	-0.662542	0.200408	-3.30597	0.000946466	0.0242822	ENSBTAG00000017533
1640.05	-0.736847	0.222936	-3.3052	0.000949088	0.024299	ENSBTAG00000021999
2770.03	0.473481	0.143294	3.30427	0.000952236	0.0243292	ENSBTAG00000025564
233.219	0.655763	0.198523	3.30322	0.000955822	0.0243705	ENSBTAG00000031793
3873.19	0.526981	0.159662	3.3006	0.00096479	0.0245485	ENSBTAG00000027204
585.06	1.36704	0.414754	3.29602	0.000980654	0.0248499	ENSBTAG00000048048
1382.31	0.395826	0.12008	3.29635	0.000979497	0.0248499	ENSBTAG00000034529
1883.81	-0.405859	0.123317	-3.29119	0.00099766	0.0251828	ENSBTAG00000011155
134.463	0.717491	0.218008	3.29113	0.000997863	0.0251828	ENSBTAG00000052953
623.914	-0.510229	0.155177	-3.28805	0.00100886	0.0254084	ENSBTAG00000014059
875.767	-0.801355	0.243971	-3.28463	0.00102115	0.025553	ENSBTAG00000017469
1394.69	-0.697307	0.212264	-3.2851	0.00101946	0.025553	ENSBTAG00000011839
493.481	-0.85152	0.259281	-3.28416	0.00102286	0.025553	ENSBTAG00000019251
816.978	0.512868	0.1561	3.2855	0.00101801	0.025553	ENSBTAG00000002176
4472.1	0.366495	0.111661	3.28221	0.00102997	0.0256786	ENSBTAG00000014032
304.716	0.717828	0.219015	3.27753	0.00104718	0.0260553	ENSBTAG00000024874
187.19	-0.722414	0.22072	-3.27298	0.0010642	0.0264254	ENSBTAG00000054309
24.6069	-2.04813	0.626219	-3.27064	0.00107306	0.0264619	ENSBTAG00000010382
1009.53	-0.889272	0.271962	-3.26983	0.0010761	0.0264619	ENSBTAG00000054085
554.813	-0.441534	0.135035	-3.26977	0.00107637	0.0264619	ENSBTAG00000011401
611.483	0.555038	0.16966	3.27147	0.00106991	0.0264619	ENSBTAG00000011249
29.7871	-2.39636	0.732729	-3.27045	0.00107375	0.0264619	ENSBTAG00000051481
459.343	-0.691778	0.211766	-3.26671	0.00108804	0.0266958	ENSBTAG00000004225
793.088	-0.490898	0.150463	-3.26259	0.00110397	0.0269958	ENSBTAG00000015771
1108.09	-0.604685	0.185348	-3.26243	0.00110463	0.0269958	ENSBTAG00000017580
82.8188	0.904508	0.277305	3.26178	0.00110715	0.0270039	ENSBTAG00000004297
284.526	1.58245	0.485421	3.25995	0.00111431	0.027125	ENSBTAG00000031160
334.658	-0.602754	0.185066	-3.25697	0.00112608	0.0273578	ENSBTAG00000007266
144.053	-0.778199	0.239194	-3.25342	0.00114024	0.0275935	ENSBTAG00000021996
42.7708	-2.00758	0.617063	-3.25345	0.00114012	0.0275935	ENSBTAG00000052626
633.657	-0.818245	0.251614	-3.25199	0.00114599	0.0276784	ENSBTAG00000021254
594.684	-0.474754	0.146132	-3.2488	0.00115894	0.027828	ENSBTAG00000011087
1355.88	-0.542904	0.167056	-3.24983	0.00115474	0.027828	ENSBTAG00000006748
7132.82	0.748536	0.230366	3.24934	0.00115673	0.027828	ENSBTAG00000048781
1757.83	0.586923	0.180716	3.24776	0.00116317	0.0278756	ENSBTAG00000008330
82.5627	-0.91463	0.281866	-3.24491	0.00117488	0.0281017	ENSBTAG00000008115
1521.64	-0.568853	0.17545	-3.24225	0.00118591	0.0283107	ENSBTAG00000035083
422.711	-0.600457	0.185327	-3.23999	0.00119536	0.0284813	ENSBTAG00000012070
904.561	-0.535179	0.165263	-3.23836	0.0012022	0.0285524	ENSBTAG00000018577
1517.93	-0.923639	0.285234	-3.23818	0.00120296	0.0285524	ENSBTAG00000002493
240.487	-0.780909	0.241316	-3.23604	0.00121201	0.0287121	ENSBTAG00000004171
1675.45	0.409876	0.126755	3.2336	0.00122242	0.0287385	ENSBTAG00000014931
326.115	-0.527546	0.16313	-3.2339	0.00122112	0.0287385	ENSBTAG00000010286
256.142	-0.896569	0.277186	-3.23455	0.00121837	0.0287385	ENSBTAG00000015140
845.695	-0.42436	0.13117	-3.2352	0.00121557	0.0287385	ENSBTAG00000008442
385.868	-0.526134	0.16298	-3.2282	0.0012457	0.0291762	ENSBTAG00000004995
4468.78	0.49648	0.153795	3.22819	0.00124576	0.0291762	ENSBTAG00000005390
372.031	-0.615633	0.190823	-3.22619	0.0012545	0.0293253	ENSBTAG00000013180
1777.66	0.398573	0.123565	3.22563	0.00125697	0.0293278	ENSBTAG00000008057
120.288	0.799089	0.247934	3.22299	0.0012686	0.0295432	ENSBTAG00000000855
322.591	-0.80002	0.248349	-3.22135	0.00127588	0.0296018	ENSBTAG00000002783
7494.53	0.528514	0.164066	3.22135	0.0012759	0.0296018	ENSBTAG00000016822
655.724	0.550412	0.170936	3.21999	0.00128196	0.0296867	ENSBTAG00000009795
204.292	-1.05216	0.326835	-3.21923	0.00128535	0.0297096	ENSBTAG00000012252
821.483	-0.650102	0.202001	-3.21832	0.00128946	0.0297489	ENSBTAG00000013408
1050.36	-0.684467	0.212947	-3.21427	0.00130779	0.0301156	ENSBTAG00000003021
614.799	-0.621965	0.193598	-3.21267	0.00131508	0.0301232	ENSBTAG00000022013
130.105	-0.768874	0.239331	-3.21259	0.00131542	0.0301232	ENSBTAG00000019213
3206.58	0.41238	0.128349	3.21296	0.00131372	0.0301232	ENSBTAG00000011212
2306.09	-0.685086	0.213332	-3.21136	0.00132109	0.030197	ENSBTAG00000024960
564.985	-0.448731	0.139761	-3.21071	0.00132408	0.0302095	ENSBTAG00000000081
1500.52	0.384449	0.119856	3.2076	0.00133848	0.0304104	ENSBTAG00000010176
1468.56	-0.485342	0.15129	-3.20803	0.00133647	0.0304104	ENSBTAG00000009516
3427.27	-0.68639	0.214014	-3.20722	0.00134026	0.0304104	ENSBTAG00000004077
267.12	-0.563193	0.175758	-3.20437	0.00135361	0.0306009	ENSBTAG00000014289
604.724	-0.598709	0.186836	-3.20445	0.00135319	0.0306009	ENSBTAG00000000363
1107.67	0.414074	0.129421	3.19943	0.00137701	0.0310733	ENSBTAG00000009663
2905.69	-0.356867	0.111658	-3.19608	0.00139309	0.0313183	ENSBTAG00000012170
1887.75	0.579515	0.181293	3.19657	0.00139073	0.0313183	ENSBTAG00000015133
13420.3	0.418428	0.130939	3.19559	0.00139547	0.0313183	ENSBTAG00000004915
753.597	0.502651	0.157603	3.18934	0.00142596	0.0318707	ENSBTAG00000018496
688.235	0.4334	0.135928	3.18845	0.00143039	0.0318707	ENSBTAG00000003897
204.22	-0.697345	0.218658	-3.1892	0.00142667	0.0318707	ENSBTAG00000026263
4117.89	0.489524	0.153508	3.18891	0.00142813	0.0318707	ENSBTAG00000001037
49.1371	-1.32466	0.415681	-3.18673	0.00143891	0.0320028	ENSBTAG00000018909
133.969	-0.705044	0.221284	-3.18615	0.00144178	0.032009	ENSBTAG00000013592
5077.24	0.43794	0.137516	3.18464	0.00144935	0.0321194	ENSBTAG00000006346
547.825	-0.5655	0.17763	-3.18359	0.00145462	0.0321211	ENSBTAG00000038477
215.991	-0.694738	0.218205	-3.18389	0.00145313	0.0321211	ENSBTAG00000005928
240.808	-0.964888	0.303153	-3.18284	0.00145839	0.0321469	ENSBTAG00000002419
60.005	1.07025	0.33724	3.17354	0.0015059	0.0331225	ENSBTAG00000009209
330.445	-0.620249	0.195468	-3.17314	0.001508	0.0331225	ENSBTAG00000013496
2336.91	0.460141	0.145087	3.17148	0.00151665	0.0332533	ENSBTAG00000006670
281.351	0.56693	0.178816	3.17046	0.001522	0.0333074	ENSBTAG00000011444
2384.69	0.350657	0.110618	3.16998	0.0015245	0.0333074	ENSBTAG00000032493
107.383	0.962764	0.304149	3.16544	0.00154849	0.0337718	ENSBTAG00000040338
61.9389	-0.945154	0.298943	-3.16165	0.00156878	0.0341542	ENSBTAG00000014615
1961.08	0.477251	0.151054	3.15947	0.00158058	0.034315	ENSBTAG00000014775
2851.38	0.409533	0.129629	3.15926	0.00158172	0.034315	ENSBTAG00000021219
819.2	0.534539	0.169227	3.15871	0.00158471	0.0343195	ENSBTAG00000015595
120.574	-0.810956	0.256836	-3.15748	0.00159137	0.0343436	ENSBTAG00000052979
476.664	-0.522471	0.165446	-3.15795	0.00158885	0.0343436	ENSBTAG00000009123
31671.4	0.453362	0.143678	3.15539	0.00160283	0.0345306	ENSBTAG00000005654
1726.12	-0.538522	0.170812	-3.15272	0.00161756	0.0345566	ENSBTAG00000014106
928.491	-0.447104	0.141804	-3.15297	0.00161617	0.0345566	ENSBTAG00000032637
59218.5	0.405573	0.128707	3.15113	0.00162639	0.0345566	ENSBTAG00000048782
878.546	0.529252	0.167928	3.15167	0.00162342	0.0345566	ENSBTAG00000000694
177.866	0.746358	0.236749	3.15252	0.00161865	0.0345566	ENSBTAG00000005186
202.903	-1.00426	0.318668	-3.15141	0.00162481	0.0345566	ENSBTAG00000012064
63.3188	-2.44128	0.774389	-3.15252	0.00161868	0.0345566	ENSBTAG00000022509
728.827	0.535896	0.169946	3.15334	0.00161416	0.0345566	ENSBTAG00000043951
787.103	0.458861	0.145861	3.14587	0.00165593	0.0349722	ENSBTAG00000006033
456.221	-1.00868	0.320659	-3.14564	0.00165726	0.0349722	ENSBTAG00000021633
681.803	-1.00671	0.319968	-3.14628	0.0016536	0.0349722	ENSBTAG00000007923
280.377	0.828554	0.263325	3.1465	0.00165235	0.0349722	ENSBTAG00000008419
59.4051	2.1497	0.683913	3.14324	0.00167089	0.0351397	ENSBTAG00000012403
257.124	-2.90039	0.922594	-3.14373	0.00166808	0.0351397	ENSBTAG00000013586
109.11	1.16284	0.370037	3.14248	0.0016752	0.0351707	ENSBTAG00000015087
785.806	0.474897	0.151159	3.14171	0.00167964	0.0352042	ENSBTAG00000011311
991.239	0.561071	0.17862	3.14114	0.0016829	0.0352128	ENSBTAG00000008412
478.046	0.791752	0.25218	3.13964	0.00169156	0.0353343	ENSBTAG00000008132
766.735	-0.49907	0.159051	-3.1378	0.00170218	0.0354961	ENSBTAG00000019900
715.728	1.15432	0.368257	3.13454	0.00172122	0.0357725	ENSBTAG00000018146
296.711	0.628686	0.200556	3.13472	0.0017202	0.0357725	ENSBTAG00000031913
4316.65	0.455206	0.145316	3.13253	0.00173306	0.0359582	ENSBTAG00000009942
38.3868	2.13945	0.684445	3.12582	0.00177311	0.0367275	ENSBTAG00000055016
912.035	0.527801	0.16894	3.1242	0.00178291	0.0368687	ENSBTAG00000034689
64.1464	-0.940195	0.301193	-3.12157	0.00179892	0.0371375	ENSBTAG00000009400
1984.44	1.17265	0.375877	3.11978	0.00180987	0.0373015	ENSBTAG00000002937
38.7993	2.52183	0.80922	3.11638	0.00183087	0.0376715	ENSBTAG00000008102
1025.04	-0.449737	0.14448	-3.1128	0.00185321	0.0379314	ENSBTAG00000019937
4673.59	-0.434141	0.139442	-3.11342	0.00184933	0.0379314	ENSBTAG00000011922
1691.81	0.623158	0.200185	3.11292	0.00185248	0.0379314	ENSBTAG00000020161
266.207	0.662997	0.213045	3.11201	0.0018582	0.0379314	ENSBTAG00000030162
494.229	-0.851814	0.273728	-3.11191	0.00185884	0.0379314	ENSBTAG00000011081
803.12	-0.470875	0.151456	-3.10899	0.00187729	0.0382447	ENSBTAG00000010292
233.425	-0.581541	0.187088	-3.10839	0.00188111	0.0382596	ENSBTAG00000054857
125.291	0.771967	0.248419	3.10751	0.00188668	0.0383097	ENSBTAG00000011543
4367.3	-0.426432	0.137278	-3.10634	0.00189416	0.0383987	ENSBTAG00000002190
979.943	0.402182	0.1295	3.10566	0.00189854	0.0384244	ENSBTAG00000011388
29.0887	1.60428	0.516679	3.10498	0.00190289	0.0384496	ENSBTAG00000024901
582.975	-0.553419	0.178297	-3.10392	0.00190973	0.0385249	ENSBTAG00000052949
333.394	-1.04148	0.335638	-3.10297	0.00191588	0.038586	ENSBTAG00000002357
482.298	-0.925769	0.2987	-3.09932	0.00193963	0.0386862	ENSBTAG00000006907
103.43	-0.744367	0.240111	-3.1001	0.00193458	0.0386862	ENSBTAG00000014469
1007.37	-0.702418	0.226584	-3.10004	0.00193495	0.0386862	ENSBTAG00000013670
1672.77	0.495924	0.159981	3.0999	0.00193584	0.0386862	ENSBTAG00000003407
391.182	-0.513644	0.165701	-3.09982	0.00193637	0.0386862	ENSBTAG00000013412
115.865	0.946926	0.305516	3.09943	0.00193895	0.0386862	ENSBTAG00000047206
582.125	-0.84489	0.272835	-3.09671	0.0019568	0.0389033	ENSBTAG00000021538
1167.2	-0.685988	0.221521	-3.09672	0.00195675	0.0389033	ENSBTAG00000004430
347.757	-0.769412	0.248546	-3.09566	0.00196376	0.0389577	ENSBTAG00000038116
350.108	0.649113	0.209706	3.09534	0.00196584	0.0389577	ENSBTAG00000053755
146.793	-1.03292	0.333886	-3.09364	0.00197715	0.0391191	ENSBTAG00000008040
377.01	-0.512248	0.165615	-3.093	0.00198147	0.0391419	ENSBTAG00000031178
2993.08	-0.456723	0.147687	-3.0925	0.00198479	0.0391451	ENSBTAG00000000941
2406.86	-0.377225	0.12203	-3.09124	0.00199322	0.0392487	ENSBTAG00000005481
2909.2	0.523396	0.169535	3.08724	0.00202024	0.0396544	ENSBTAG00000008309
1401.33	0.518164	0.167827	3.08749	0.00201851	0.0396544	ENSBTAG00000016988
529.149	0.451245	0.146194	3.08662	0.00202446	0.0396743	ENSBTAG00000020613
9317.69	-0.54378	0.176314	-3.08416	0.00204127	0.0397175	ENSBTAG00000019953
1014.48	-0.736719	0.238777	-3.08538	0.0020329	0.0397175	ENSBTAG00000014474
608.885	-0.49777	0.161407	-3.08395	0.00204273	0.0397175	ENSBTAG00000016900
930.413	-0.380607	0.123401	-3.08431	0.00204025	0.0397175	ENSBTAG00000002769
96.3245	1.34783	0.436937	3.08473	0.00203738	0.0397175	ENSBTAG00000019327
199.539	-0.582546	0.189057	-3.08132	0.00206087	0.0399447	ENSBTAG00000052646
192.724	0.64973	0.210835	3.0817	0.00205825	0.0399447	ENSBTAG00000031583
764.983	-0.552867	0.179514	-3.07981	0.00207135	0.040085	ENSBTAG00000005807
90.102	-1.13392	0.36861	-3.0762	0.00209659	0.04051	ENSBTAG00000016446
1082.43	-0.674872	0.21951	-3.07445	0.00210891	0.0406846	ENSBTAG00000038434
621.172	-0.485308	0.157895	-3.07362	0.00211479	0.0407345	ENSBTAG00000007067
709.664	-0.68101	0.221748	-3.07109	0.00213276	0.0409322	ENSBTAG00000006420
1686.31	-0.435125	0.141695	-3.07086	0.00213442	0.0409322	ENSBTAG00000013961
666.46	-0.510368	0.166201	-3.07078	0.00213499	0.0409322	ENSBTAG00000014399
27.7631	1.55906	0.508055	3.06867	0.00215011	0.0411146	ENSBTAG00000030071
894.006	-0.490735	0.159925	-3.06853	0.00215115	0.0411146	ENSBTAG00000010227
268.648	-0.716427	0.233516	-3.068	0.002155	0.0411246	ENSBTAG00000001574
1046.87	0.492741	0.160655	3.06707	0.00216167	0.0411884	ENSBTAG00000040333
1117.72	-0.468333	0.152818	-3.06465	0.00217923	0.0412005	ENSBTAG00000013851
532.915	0.420516	0.137205	3.06487	0.00217763	0.0412005	ENSBTAG00000003263
1130.42	0.66349	0.216509	3.06449	0.00218044	0.0412005	ENSBTAG00000012065
677.333	0.778725	0.254134	3.06423	0.0021823	0.0412005	ENSBTAG00000006135
21271.1	0.523415	0.170726	3.06583	0.0021707	0.0412005	ENSBTAG00000017246
190.388	0.8382	0.273396	3.06588	0.0021703	0.0412005	ENSBTAG00000013274
1084.41	-0.508998	0.166144	-3.0636	0.0021869	0.0412245	ENSBTAG00000005116
1040.94	-0.521132	0.170216	-3.06159	0.00220165	0.0414393	ENSBTAG00000010120
653.755	-0.455963	0.149045	-3.05923	0.00221905	0.0417033	ENSBTAG00000009131
208.532	-0.775675	0.253673	-3.05778	0.00222987	0.041843	ENSBTAG00000019209
1528.65	0.410525	0.134318	3.05637	0.00224035	0.0419761	ENSBTAG00000046037
41.896	-1.45227	0.475257	-3.05576	0.00224494	0.0419985	ENSBTAG00000023073
1468.78	0.772327	0.252992	3.05278	0.00226735	0.0423535	ENSBTAG00000050953
6857.84	0.401547	0.13168	3.04941	0.00229288	0.0427659	ENSBTAG00000010012
843.735	-0.716133	0.234897	-3.04871	0.00229827	0.0428019	ENSBTAG00000004136
141.601	0.784646	0.257626	3.04568	0.00232154	0.0431702	ENSBTAG00000044006
1047.74	0.385132	0.126484	3.04491	0.00232748	0.0432156	ENSBTAG00000013390
10348.2	1.04611	0.343714	3.04356	0.002338	0.0433269	ENSBTAG00000018531
37872.1	-0.56974	0.187215	-3.04324	0.00234048	0.0433269	ENSBTAG00000043556
153.041	-0.711838	0.234286	-3.03833	0.00237893	0.0437766	ENSBTAG00000011243
933.001	-0.522986	0.172084	-3.03914	0.00237254	0.0437766	ENSBTAG00000014310
92.1184	1.02699	0.337978	3.03863	0.00237658	0.0437766	ENSBTAG00000004750
377.587	0.466869	0.15365	3.03852	0.00237745	0.0437766	ENSBTAG00000000825
2109.48	-0.384207	0.126531	-3.03646	0.00239375	0.0438542	ENSBTAG00000006898
277.697	-0.882813	0.290657	-3.0373	0.00238705	0.0438542	ENSBTAG00000010909
26.4036	-2.18072	0.718269	-3.03607	0.00239684	0.0438542	ENSBTAG00000006961
626.728	0.477541	0.157292	3.03601	0.00239733	0.0438542	ENSBTAG00000033395
885.266	-0.637448	0.210083	-3.03427	0.0024112	0.0439712	ENSBTAG00000034255
651.628	0.811343	0.267412	3.03405	0.00241292	0.0439712	ENSBTAG00000005280
660.241	-0.780436	0.257241	-3.03387	0.0024144	0.0439712	ENSBTAG00000010518
1274.84	-0.443922	0.146374	-3.03279	0.00242308	0.0439997	ENSBTAG00000019409
173.44	-0.597515	0.197001	-3.03305	0.00242097	0.0439997	ENSBTAG00000032366
368.96	-0.527935	0.174133	-3.03179	0.00243105	0.0440798	ENSBTAG00000000676
444.652	-0.898572	0.296689	-3.02866	0.00245637	0.0441966	ENSBTAG00000014523
46.1417	1.01872	0.336196	3.03015	0.00244433	0.0441966	ENSBTAG00000046379
784.66	-0.40224	0.132785	-3.02925	0.00245163	0.0441966	ENSBTAG00000003040
882.103	0.404143	0.133438	3.02869	0.00245613	0.0441966	ENSBTAG00000002591
4901.5	-0.659212	0.217555	-3.03009	0.00244481	0.0441966	ENSBTAG00000019434
2019.31	0.401694	0.132645	3.02835	0.00245894	0.0441966	ENSBTAG00000052272
13730.9	0.41525	0.137216	3.02624	0.00247616	0.0443021	ENSBTAG00000010799
520.71	0.457056	0.151069	3.02547	0.00248246	0.0443021	ENSBTAG00000030384
106.321	-1.049	0.346644	-3.02617	0.00247675	0.0443021	ENSBTAG00000038062
98.86	-1.14395	0.378111	-3.02544	0.00248272	0.0443021	ENSBTAG00000003334
44.3756	1.43531	0.474375	3.02568	0.00248075	0.0443021	ENSBTAG00000027181
526.467	0.435039	0.14387	3.02384	0.00249591	0.0444732	ENSBTAG00000011202
581	-0.411	0.136019	-3.02163	0.00251416	0.044734	ENSBTAG00000012168
1895.14	-0.485418	0.160766	-3.01941	0.00253265	0.0449909	ENSBTAG00000019139
85.2361	2.07208	0.68634	3.01903	0.00253587	0.0449909	ENSBTAG00000014113
1510.21	0.493569	0.163555	3.01776	0.00254652	0.045115	ENSBTAG00000049452
346.634	-0.679897	0.225372	-3.01677	0.00255481	0.0451952	ENSBTAG00000019949
61.4015	1.19571	0.396408	3.01635	0.00255835	0.0451952	ENSBTAG00000010246
1874.77	0.395983	0.131308	3.01568	0.00256402	0.0452307	ENSBTAG00000004803
343.903	-0.55313	0.183527	-3.01388	0.00257928	0.0452417	ENSBTAG00000009391
9195.71	0.387086	0.128394	3.01483	0.00257125	0.0452417	ENSBTAG00000017368
356.23	-0.4987	0.165424	-3.01467	0.00257258	0.0452417	ENSBTAG00000007433
760.688	-1.27984	0.424622	-3.01407	0.00257767	0.0452417	ENSBTAG00000006360
262.918	0.787409	0.261359	3.01274	0.00258897	0.045344	ENSBTAG00000004662
487.411	0.48031	0.159448	3.01234	0.00259245	0.045344	ENSBTAG00000049482
464.324	0.867262	0.288248	3.00873	0.00262339	0.0456914	ENSBTAG00000034295
485.621	0.740833	0.246197	3.00911	0.00262016	0.0456914	ENSBTAG00000034519
250.951	-0.667937	0.221994	-3.00881	0.00262276	0.0456914	ENSBTAG00000010105
281.471	-0.539803	0.179459	-3.00795	0.00263013	0.0457444	ENSBTAG00000016004
783.182	0.38596	0.128432	3.00516	0.00265437	0.046101	ENSBTAG00000014482
352.519	-0.63267	0.210612	-3.00396	0.00266491	0.0462192	ENSBTAG00000015151
1676.7	0.364375	0.121358	3.00247	0.00267797	0.0463807	ENSBTAG00000020518
3615.8	0.320801	0.106883	3.00143	0.00268712	0.046474	ENSBTAG00000016933
576.912	-0.876923	0.292307	-3	0.00269977	0.0466276	ENSBTAG00000011871
149.512	-0.679961	0.226898	-2.99677	0.00272856	0.0470592	ENSBTAG00000012095
21.9699	-1.66077	0.554448	-2.99536	0.00274121	0.0472114	ENSBTAG00000054422
36.5078	-1.82312	0.608807	-2.99458	0.00274825	0.0472484	ENSBTAG00000054063
2592.62	-0.515325	0.172152	-2.99343	0.00275864	0.0472484	ENSBTAG00000018373
773.2	-0.400809	0.133885	-2.99369	0.00275626	0.0472484	ENSBTAG00000018469
138.161	-0.739341	0.246978	-2.99355	0.0027575	0.0472484	ENSBTAG00000053029
1331.18	0.458685	0.153255	2.99296	0.00276283	0.0472547	ENSBTAG00000000550
109.769	0.775551	0.259364	2.99021	0.00278789	0.0476174	ENSBTAG00000001068
732.374	0.472898	0.158206	2.98914	0.00279768	0.0477187	ENSBTAG00000007497
1650.81	1.03152	0.34515	2.98862	0.00280243	0.0477339	ENSBTAG00000008513
404.302	-0.518805	0.17363	-2.98799	0.00280815	0.0477655	ENSBTAG00000020482
986.38	-0.447505	0.149862	-2.98612	0.00282539	0.0479928	ENSBTAG00000025782
130.885	-1.03645	0.347188	-2.98528	0.00283323	0.04806	ENSBTAG00000050333
879.585	0.465694	0.156172	2.98193	0.00286434	0.0484342	ENSBTAG00000019033
7813.35	0.442634	0.148453	2.98165	0.00286704	0.0484342	ENSBTAG00000018993
374.146	0.793534	0.266132	2.98173	0.00286623	0.0484342	ENSBTAG00000006156
340.343	-0.984676	0.330411	-2.98016	0.00288101	0.0486037	ENSBTAG00000024787
279.634	0.506919	0.170188	2.97858	0.0028959	0.0486559	ENSBTAG00000002238
119.249	-1.6642	0.558657	-2.97894	0.00289251	0.0486559	ENSBTAG00000046409
863.152	-0.665278	0.223315	-2.9791	0.00289098	0.0486559	ENSBTAG00000014903
33.881	-2.13368	0.71689	-2.9763	0.00291754	0.0489529	ENSBTAG00000024272
630.809	-0.477367	0.160451	-2.97516	0.00292836	0.0490014	ENSBTAG00000015753
879.499	-0.818602	0.275112	-2.97552	0.0029249	0.0490014	ENSBTAG00000020433
1460.46	-0.803067	0.270102	-2.9732	0.00294716	0.0492495	ENSBTAG00000037799
1397.26	-1.04155	0.350557	-2.97113	0.00296704	0.0495148	ENSBTAG00000004587
1845.72	0.410409	0.138264	2.96829	0.0029946	0.0498317	ENSBTAG00000013387
3887.16	0.332779	0.112125	2.96793	0.00299812	0.0498317	ENSBTAG00000006422
19783.9	-0.750603	0.252895	-2.96803	0.0029971	0.0498317	ENSBTAG00000007268
975.918	-0.42483	0.143266	-2.96532	0.0030237	0.0501143	ENSBTAG00000002720
1219.71	-0.505689	0.170555	-2.96495	0.00302729	0.0501143	ENSBTAG00000020815
2758.29	-0.41189	0.138916	-2.96504	0.00302646	0.0501143	ENSBTAG00000000579
6084.75	0.398751	0.134576	2.96302	0.00304633	0.0503622	ENSBTAG00000005892
1187.21	0.965497	0.325958	2.96203	0.00305621	0.0504581	ENSBTAG00000047121
892.079	-0.491679	0.166079	-2.96052	0.00307121	0.0505191	ENSBTAG00000018613
105.651	0.707364	0.238891	2.96103	0.00306614	0.0505191	ENSBTAG00000039728
76.4208	1.07865	0.364356	2.96042	0.00307216	0.0505191	ENSBTAG00000043167
19227.2	0.338273	0.114335	2.9586	0.00309036	0.0506134	ENSBTAG00000006039
64.292	-1.3451	0.454519	-2.95938	0.00308254	0.0506134	ENSBTAG00000000898
1409.12	0.35152	0.118828	2.95821	0.00309427	0.0506134	ENSBTAG00000012232
360.105	-0.714617	0.24156	-2.95834	0.00309299	0.0506134	ENSBTAG00000003546
6030.12	0.454964	0.153956	2.95516	0.00312503	0.0510491	ENSBTAG00000008436
323.321	-0.518259	0.175612	-2.95115	0.00316595	0.0514461	ENSBTAG00000006715
5072.72	-0.342507	0.116012	-2.95235	0.00315367	0.0514461	ENSBTAG00000024381
301.413	-0.66954	0.22682	-2.95186	0.00315866	0.0514461	ENSBTAG00000003465
419.563	-0.583641	0.197768	-2.95115	0.00316598	0.0514461	ENSBTAG00000051572
2030.42	0.656797	0.222674	2.94959	0.00318195	0.0516377	ENSBTAG00000049306
1353.11	0.36667	0.124369	2.94824	0.00319591	0.0517963	ENSBTAG00000000957
564.831	-0.527977	0.179457	-2.94208	0.00326016	0.0527685	ENSBTAG00000012454
826.562	0.366122	0.124476	2.9413	0.00326834	0.0528318	ENSBTAG00000013697
1515.84	0.449961	0.153058	2.9398	0.00328424	0.0530194	ENSBTAG00000030503
43.02	1.04419	0.355259	2.93924	0.00329022	0.0530468	ENSBTAG00000053474
1004.89	-0.462944	0.15757	-2.93802	0.0033032	0.0531289	ENSBTAG00000009232
563.919	-0.51158	0.17414	-2.93776	0.00330597	0.0531289	ENSBTAG00000024675
55.3328	1.1928	0.406118	2.93708	0.00331319	0.0531289	ENSBTAG00000003956
967.67	-0.527592	0.179652	-2.93674	0.0033168	0.0531289	ENSBTAG00000020012
10841.3	0.746114	0.254038	2.93701	0.00331388	0.0531289	ENSBTAG00000048470
1080.11	-0.369685	0.125917	-2.93593	0.0033255	0.0531308	ENSBTAG00000013204
132.948	-0.857886	0.292202	-2.93593	0.00332551	0.0531308	ENSBTAG00000002454
44.171	1.17106	0.398966	2.93523	0.00333297	0.0531813	ENSBTAG00000050838
469.752	0.465534	0.15864	2.93454	0.00334043	0.0532316	ENSBTAG00000005144
569.153	0.41284	0.14076	2.93295	0.00335761	0.0534366	ENSBTAG00000026415
569.651	0.47185	0.160954	2.93159	0.00337227	0.0535321	ENSBTAG00000017189
4456.67	0.421252	0.143676	2.93195	0.00336839	0.0535321	ENSBTAG00000012928
100.622	-1.14133	0.389422	-2.93083	0.00338053	0.0535516	ENSBTAG00000008721
77.5907	-1.23859	0.422627	-2.93068	0.00338216	0.0535516	ENSBTAG00000022039
200.286	-0.957849	0.326998	-2.92922	0.00339818	0.0535993	ENSBTAG00000054574
225.042	-0.864901	0.295257	-2.92931	0.00339713	0.0535993	ENSBTAG00000020961
416.708	-0.735294	0.25101	-2.92934	0.00339682	0.0535993	ENSBTAG00000011313
5139.78	0.39061	0.13337	2.92877	0.00340307	0.053608	ENSBTAG00000040602
1622.53	-0.606036	0.207033	-2.92725	0.00341979	0.0537516	ENSBTAG00000016266
6549.76	0.37915	0.129529	2.92715	0.00342087	0.0537516	ENSBTAG00000010106
1507.24	-0.357864	0.12238	-2.92421	0.00345327	0.0541917	ENSBTAG00000044100
25.1875	1.52324	0.521055	2.92337	0.00346261	0.0542695	ENSBTAG00000019249
147.678	-0.809273	0.276898	-2.92264	0.00347076	0.0543284	ENSBTAG00000021196
1367.41	0.515617	0.176491	2.9215	0.00348348	0.0543755	ENSBTAG00000017633
254.186	-0.54435	0.186324	-2.92153	0.0034832	0.0543755	ENSBTAG00000015036
147.841	-1.27203	0.435449	-2.92119	0.00348697	0.0543755	ENSBTAG00000005195
4462.4	0.368088	0.126034	2.92054	0.00349426	0.0544206	ENSBTAG00000002018
1367.96	-0.476514	0.163212	-2.91959	0.00350488	0.0545173	ENSBTAG00000004072
6628.16	0.499651	0.171202	2.91849	0.0035173	0.0546419	ENSBTAG00000019604
170.175	0.808557	0.277155	2.91735	0.00353023	0.0547739	ENSBTAG00000014417
35.7992	1.41152	0.484327	2.9144	0.00356377	0.055225	ENSBTAG00000052721
608.914	0.482248	0.165662	2.91103	0.00360236	0.0557264	ENSBTAG00000030648
877.223	0.381421	0.131054	2.9104	0.00360964	0.0557264	ENSBTAG00000009988
318.876	1.32677	0.455844	2.91058	0.00360759	0.0557264	ENSBTAG00000004608
67.8807	1.22666	0.421602	2.90951	0.00361995	0.0558158	ENSBTAG00000054152
120.345	-0.931438	0.320352	-2.90755	0.00364274	0.0560973	ENSBTAG00000014496
355.551	-0.622637	0.214309	-2.90532	0.00366877	0.0564279	ENSBTAG00000007577
888.478	-0.486326	0.167424	-2.90476	0.00367539	0.0564595	ENSBTAG00000014608
2103.75	-0.545902	0.187993	-2.90384	0.0036862	0.0565553	ENSBTAG00000032084
366.661	0.645324	0.222281	2.90319	0.00369382	0.056602	ENSBTAG00000003535
411.255	0.444275	0.153058	2.90265	0.00370014	0.0566286	ENSBTAG00000000480
1366.34	0.422584	0.145695	2.90047	0.00372606	0.0569548	ENSBTAG00000021944
436.672	-0.448361	0.154605	-2.90004	0.00373116	0.0569623	ENSBTAG00000015607
1664.45	0.462315	0.159458	2.89929	0.00374004	0.0570276	ENSBTAG00000014974
152.152	-0.841825	0.2904	-2.89885	0.00374538	0.0570387	ENSBTAG00000014320
3446.59	-0.655829	0.226281	-2.8983	0.00375189	0.0570674	ENSBTAG00000020873
25.8084	1.38437	0.477744	2.89773	0.00375874	0.0571015	ENSBTAG00000050532
3446.94	-0.830347	0.286706	-2.89617	0.00377752	0.0572461	ENSBTAG00000005408
1005.85	0.449072	0.155048	2.89635	0.00377535	0.0572461	ENSBTAG00000016156
3259.4	-0.607988	0.210137	-2.89329	0.00381234	0.057703	ENSBTAG00000054461
271.121	1.03313	0.357128	2.89288	0.00381726	0.0577068	ENSBTAG00000008611
765.088	-0.636732	0.220142	-2.89237	0.00382347	0.0577302	ENSBTAG00000009888
7498.36	0.38181	0.132084	2.89066	0.00384429	0.0579236	ENSBTAG00000012159
485.31	0.446508	0.154471	2.89055	0.00384565	0.0579236	ENSBTAG00000020927
500.476	0.674508	0.233429	2.88956	0.00385786	0.0579607	ENSBTAG00000009432
45.4604	1.59918	0.553609	2.88865	0.00386901	0.0579607	ENSBTAG00000030246
783.364	-0.431561	0.14941	-2.88844	0.00387154	0.0579607	ENSBTAG00000011593
150.01	0.857438	0.296843	2.88853	0.00387053	0.0579607	ENSBTAG00000016738
1875.6	-0.341476	0.118168	-2.88975	0.00385545	0.0579607	ENSBTAG00000014598
1137.85	0.367665	0.127307	2.88802	0.00387681	0.0579693	ENSBTAG00000005380
1615.62	-0.407347	0.141138	-2.88616	0.00389979	0.0581723	ENSBTAG00000017682
3274.79	-0.421461	0.146022	-2.88628	0.00389824	0.0581723	ENSBTAG00000016804
924.509	-0.430631	0.149266	-2.88499	0.00391425	0.0583175	ENSBTAG00000019759
192.544	-0.957136	0.331835	-2.88437	0.00392199	0.0583627	ENSBTAG00000011332
1141.5	0.333864	0.115775	2.88375	0.00392975	0.0584079	ENSBTAG00000002871
503.475	-0.509926	0.176991	-2.88109	0.00396302	0.0588316	ENSBTAG00000033504
918.775	0.446952	0.15517	2.88041	0.00397161	0.0588884	ENSBTAG00000010717
742.692	0.386742	0.134287	2.87997	0.00397715	0.0588999	ENSBTAG00000008977
468.821	-0.566216	0.196645	-2.87938	0.00398461	0.0589398	ENSBTAG00000008772
2542.34	0.416148	0.144651	2.87691	0.00401587	0.0593313	ENSBTAG00000013133
200.855	-0.539963	0.187771	-2.87564	0.00403206	0.0593678	ENSBTAG00000001083
2418.71	0.372961	0.1297	2.87557	0.00403301	0.0593678	ENSBTAG00000016797
107.052	0.69812	0.242744	2.87595	0.00402816	0.0593678	ENSBTAG00000013889
1622.94	-0.412552	0.143504	-2.87484	0.00404235	0.0593678	ENSBTAG00000018729
74.5875	-1.04289	0.362737	-2.87507	0.00403936	0.0593678	ENSBTAG00000017545
842.846	0.367428	0.127853	2.87384	0.0040552	0.0594859	ENSBTAG00000000010
860.579	-0.443811	0.15449	-2.87274	0.00406925	0.0596213	ENSBTAG00000018846
355.193	-0.546749	0.190374	-2.87198	0.00407912	0.0596245	ENSBTAG00000014659
857.487	-0.722814	0.251648	-2.87232	0.00407472	0.0596245	ENSBTAG00000019866
2427.67	-0.451047	0.157147	-2.87022	0.00410184	0.0598859	ENSBTAG00000000545
279.969	-0.491731	0.17142	-2.86857	0.00412336	0.0601291	ENSBTAG00000014138
171.792	-0.639559	0.22306	-2.86721	0.00414115	0.0601757	ENSBTAG00000018247
304.221	0.547412	0.190922	2.8672	0.00414116	0.0601757	ENSBTAG00000005340
65.3636	-1.24636	0.434594	-2.86787	0.00413241	0.0601757	ENSBTAG00000016203
40.6639	1.20887	0.421836	2.86575	0.00416027	0.0603825	ENSBTAG00000054058
2459.64	0.657502	0.229499	2.86494	0.00417087	0.0604655	ENSBTAG00000049487
339.112	0.77118	0.269465	2.86189	0.00421124	0.0609792	ENSBTAG00000044029
1465.43	-0.475112	0.166072	-2.86087	0.00422477	0.0611035	ENSBTAG00000008862
915.305	-0.454289	0.158828	-2.86026	0.00423292	0.0611499	ENSBTAG00000001460
572.149	0.444047	0.155277	2.85971	0.00424026	0.0611845	ENSBTAG00000015858
292.65	0.973719	0.340564	2.85914	0.00424791	0.0612233	ENSBTAG00000000182
554.765	-0.51484	0.180281	-2.85576	0.00429341	0.0618071	ENSBTAG00000003450
460.283	0.402679	0.141033	2.85522	0.00430074	0.0618406	ENSBTAG00000006245
771.286	-0.505785	0.177269	-2.85321	0.00432795	0.0621596	ENSBTAG00000002490
537.686	-0.575888	0.201916	-2.85211	0.00434297	0.0623029	ENSBTAG00000004901
2606.76	-0.496908	0.174271	-2.85135	0.00435344	0.0623461	ENSBTAG00000019366
162.772	0.570119	0.199986	2.85079	0.0043611	0.0623461	ENSBTAG00000006404
737.816	-0.393344	0.137964	-2.85105	0.00435746	0.0623461	ENSBTAG00000011339
1069.26	-0.642314	0.225453	-2.849	0.00438573	0.0625535	ENSBTAG00000004316
475.213	0.557079	0.195523	2.84918	0.00438317	0.0625535	ENSBTAG00000021497
443.174	-0.465946	0.163569	-2.84861	0.00439101	0.0625567	ENSBTAG00000035370
421.305	0.676118	0.237511	2.84668	0.00441779	0.0626496	ENSBTAG00000003155
347.03	-1.01609	0.356922	-2.84683	0.00441573	0.0626496	ENSBTAG00000003499
63.7521	-1.14107	0.4008	-2.84699	0.00441344	0.0626496	ENSBTAG00000009693
81.7302	0.787995	0.276732	2.8475	0.00440643	0.0626496	ENSBTAG00000019743
5229.32	-0.619601	0.217697	-2.84616	0.00442493	0.062679	ENSBTAG00000011100
1116.98	-0.356291	0.125298	-2.84356	0.00446132	0.063122	ENSBTAG00000006501
174.678	-0.893903	0.314604	-2.84136	0.0044922	0.0632694	ENSBTAG00000014660
179.928	0.552496	0.194425	2.84169	0.00448749	0.0632694	ENSBTAG00000023274
195.913	0.62499	0.219884	2.84236	0.00447805	0.0632694	ENSBTAG00000052184
753.561	-0.398629	0.140262	-2.84203	0.0044828	0.0632694	ENSBTAG00000009755
30.0791	1.7621	0.620329	2.84059	0.00450297	0.0633489	ENSBTAG00000053202
41.2588	1.25426	0.441627	2.84009	0.00451012	0.0633774	ENSBTAG00000031217
792.743	0.37916	0.133553	2.83903	0.00452506	0.0635152	ENSBTAG00000004654
614.184	-0.403278	0.142152	-2.83695	0.00455467	0.0636419	ENSBTAG00000007779
698.286	-0.744514	0.26241	-2.83722	0.00455082	0.0636419	ENSBTAG00000020848
98.1536	-0.880243	0.310166	-2.83797	0.00454011	0.0636419	ENSBTAG00000052124
485.04	-0.496288	0.17492	-2.83723	0.00455064	0.0636419	ENSBTAG00000031509
1211.12	-0.346887	0.122308	-2.83616	0.0045659	0.0637268	ENSBTAG00000010871
307.119	0.66604	0.234919	2.8352	0.00457976	0.0637763	ENSBTAG00000013573
45.393	1.58295	0.558269	2.83546	0.00457602	0.0637763	ENSBTAG00000005556
63.7682	-1.10321	0.389195	-2.8346	0.00458827	0.0638229	ENSBTAG00000013612
695.009	-0.406879	0.143677	-2.83189	0.00462733	0.0642938	ENSBTAG00000011127
3003.85	0.324065	0.114505	2.83015	0.00465267	0.064513	ENSBTAG00000017035
22.0377	1.68945	0.596961	2.83009	0.00465354	0.064513	ENSBTAG00000048544
43.223	-1.28202	0.45319	-2.82887	0.00467121	0.0646855	ENSBTAG00000011873
48.1419	-1.24112	0.4388	-2.82843	0.00467763	0.064702	ENSBTAG00000043576
31934	0.297448	0.105208	2.82725	0.00469501	0.0648698	ENSBTAG00000004258
475.186	0.519181	0.183727	2.82582	0.00471591	0.0650087	ENSBTAG00000002562
208.165	0.766355	0.271205	2.82574	0.00471709	0.0650087	ENSBTAG00000000251
394.206	0.501464	0.177479	2.82549	0.00472083	0.0650087	ENSBTAG00000007346
1526.66	0.459165	0.162567	2.82446	0.00473606	0.0650123	ENSBTAG00000011411
122.645	-0.922944	0.326786	-2.8243	0.00473836	0.0650123	ENSBTAG00000005828
495.125	-0.432485	0.153144	-2.82405	0.00474212	0.0650123	ENSBTAG00000011597
4627.44	0.379866	0.134497	2.82435	0.00473765	0.0650123	ENSBTAG00000013096
274.432	0.547761	0.194001	2.8235	0.00475026	0.0650518	ENSBTAG00000007065
2266.79	0.519512	0.184194	2.82046	0.00479547	0.065472	ENSBTAG00000006065
174.117	-0.998956	0.354193	-2.82037	0.00479683	0.065472	ENSBTAG00000019723
530.975	-0.482863	0.171192	-2.82059	0.00479361	0.065472	ENSBTAG00000010313
1096.64	-0.666918	0.236648	-2.81819	0.00482955	0.0656648	ENSBTAG00000002177
2758.32	0.328246	0.116455	2.81866	0.00482249	0.0656648	ENSBTAG00000039793
2744.36	0.376839	0.133725	2.81801	0.00483222	0.0656648	ENSBTAG00000000375
612.102	0.410954	0.145863	2.81739	0.00484157	0.0656648	ENSBTAG00000013620
631.481	0.448655	0.159223	2.81777	0.00483585	0.0656648	ENSBTAG00000001631
411.598	0.886433	0.314638	2.81731	0.00484282	0.0656648	ENSBTAG00000010496
3114.88	0.326182	0.115926	2.81372	0.0048972	0.0663294	ENSBTAG00000025762
2050.73	-0.463632	0.164822	-2.81292	0.00490931	0.0664208	ENSBTAG00000017352
12532.5	0.36367	0.129369	2.8111	0.00493727	0.066726	ENSBTAG00000021455
456.015	0.759153	0.270134	2.81028	0.00494987	0.0668232	ENSBTAG00000052355
877.419	-0.599251	0.213292	-2.80953	0.00496134	0.0668841	ENSBTAG00000007234
896.21	0.445396	0.158544	2.80928	0.00496519	0.0668841	ENSBTAG00000009899
507.509	-0.682988	0.243149	-2.80893	0.00497067	0.066885	ENSBTAG00000011070
51.5147	-1.33993	0.47711	-2.80843	0.00497841	0.0669163	ENSBTAG00000012192
56.0189	-1.32387	0.471698	-2.8066	0.00500677	0.0672244	ENSBTAG00000040206
461.137	0.818997	0.291915	2.8056	0.00502233	0.0673603	ENSBTAG00000029982
526.438	0.883686	0.315119	2.80429	0.00504269	0.06756	ENSBTAG00000050319
6693.23	0.374501	0.133617	2.80279	0.00506632	0.0678032	ENSBTAG00000021979
306.785	0.520295	0.185673	2.80222	0.00507528	0.0678497	ENSBTAG00000050837
1300.28	-0.443478	0.158306	-2.80139	0.00508824	0.0679495	ENSBTAG00000004448
230.275	-1.13747	0.406445	-2.79859	0.00513256	0.0682149	ENSBTAG00000007933
712.725	-0.557153	0.199061	-2.79891	0.00512754	0.0682149	ENSBTAG00000015066
254.848	-0.688514	0.246069	-2.79805	0.00514121	0.0682149	ENSBTAG00000000421
318.46	0.503652	0.179927	2.79919	0.00512305	0.0682149	ENSBTAG00000002999
1428.01	-0.592627	0.211763	-2.79855	0.00513331	0.0682149	ENSBTAG00000009805
273.248	0.50525	0.180556	2.7983	0.00513729	0.0682149	ENSBTAG00000045568
761.665	-0.406026	0.145162	-2.79705	0.0051571	0.0682884	ENSBTAG00000001977
1247.92	0.36029	0.128826	2.79672	0.00516238	0.0682884	ENSBTAG00000014610
175.257	-0.63508	0.227085	-2.79666	0.00516332	0.0682884	ENSBTAG00000000801
1548.7	-0.473957	0.169565	-2.79514	0.00518778	0.0685385	ENSBTAG00000003789
176.776	-0.592169	0.212048	-2.79262	0.00522833	0.0689554	ENSBTAG00000016691
583.33	0.409545	0.14666	2.79249	0.00523048	0.0689554	ENSBTAG00000034185
218.474	-0.651081	0.233218	-2.79173	0.00524265	0.0690422	ENSBTAG00000017429
794.517	0.544281	0.195022	2.79087	0.00525667	0.0691532	ENSBTAG00000016506
226.336	-0.987664	0.354	-2.79001	0.00527063	0.0691896	ENSBTAG00000016939
48.9785	1.29195	0.463031	2.7902	0.00526759	0.0691896	ENSBTAG00000016267
176.916	0.534205	0.191542	2.78897	0.00528755	0.0693382	ENSBTAG00000015807
617.838	-0.435771	0.156337	-2.78738	0.00531354	0.0695263	ENSBTAG00000000201
1036.58	-0.447425	0.160517	-2.7874	0.00531333	0.0695263	ENSBTAG00000019564
34.1342	1.49818	0.537546	2.78707	0.00531877	0.0695263	ENSBTAG00000046188
331.412	0.522858	0.187675	2.78598	0.00533669	0.0695706	ENSBTAG00000009366
664.241	-1.0909	0.391588	-2.78583	0.00533904	0.0695706	ENSBTAG00000012855
317.771	-0.770778	0.276611	-2.78651	0.0053279	0.0695706	ENSBTAG00000011007
2271.28	-0.368172	0.132217	-2.78461	0.00535922	0.0697602	ENSBTAG00000007963
39.525	1.41222	0.507333	2.78362	0.00537561	0.0698999	ENSBTAG00000049260
1077.63	-0.485214	0.174391	-2.78233	0.00539699	0.0699572	ENSBTAG00000010134
826.345	-0.435902	0.156659	-2.7825	0.00539425	0.0699572	ENSBTAG00000009065
300.277	0.465046	0.16714	2.78237	0.0053963	0.0699572	ENSBTAG00000014136
363.112	-0.545022	0.195914	-2.78194	0.0054035	0.0699683	ENSBTAG00000021781
125.442	-0.681435	0.245055	-2.78074	0.00542347	0.0700801	ENSBTAG00000021752
969.181	-0.635116	0.228381	-2.78095	0.00542007	0.0700801	ENSBTAG00000003068
3355.72	0.647918	0.233052	2.78014	0.00543358	0.0701374	ENSBTAG00000009768
7586.16	0.56452	0.203089	2.77967	0.00544142	0.0701654	ENSBTAG00000017462
1298.77	0.383267	0.137938	2.77855	0.00546025	0.0703349	ENSBTAG00000045957
367.779	-0.888676	0.319875	-2.7782	0.00546613	0.0703373	ENSBTAG00000006639
282.53	-0.768042	0.276583	-2.7769	0.00548802	0.070542	ENSBTAG00000010778
163.32	-1.1112	0.400206	-2.77658	0.00549345	0.070542	ENSBTAG00000002129
416.557	-0.450387	0.162264	-2.77564	0.00550933	0.0706726	ENSBTAG00000000287
2284.79	-0.400346	0.14429	-2.7746	0.00552698	0.0707522	ENSBTAG00000025898
239.524	-0.855578	0.308354	-2.77466	0.0055259	0.0707522	ENSBTAG00000037488
781.018	0.400903	0.144583	2.77282	0.00555733	0.0710671	ENSBTAG00000052508
1502.35	0.551013	0.198896	2.77035	0.00559953	0.0711288	ENSBTAG00000039588
125.793	-0.781238	0.282013	-2.77022	0.00560181	0.0711288	ENSBTAG00000050008
523.39	0.461743	0.166631	2.77104	0.00558768	0.0711288	ENSBTAG00000007739
217.322	0.689547	0.248849	2.77094	0.00558945	0.0711288	ENSBTAG00000019961
785.038	0.42332	0.152813	2.77019	0.00560241	0.0711288	ENSBTAG00000015004
83.3433	-0.803674	0.290021	-2.77109	0.00558696	0.0711288	ENSBTAG00000049137
39.9449	-1.54003	0.55571	-2.77129	0.00558355	0.0711288	ENSBTAG00000054429
12484	0.781515	0.282179	2.76957	0.00561301	0.0711903	ENSBTAG00000013334
287.362	0.517762	0.186979	2.76908	0.00562143	0.071224	ENSBTAG00000019804
134.29	-0.584941	0.211333	-2.76787	0.00564247	0.0713443	ENSBTAG00000050242
3425.02	0.300226	0.108467	2.76791	0.00564168	0.0713443	ENSBTAG00000018928
14652.5	0.402856	0.145569	2.76746	0.00564947	0.0713599	ENSBTAG00000012344
319.041	0.512778	0.185328	2.76687	0.00565977	0.071417	ENSBTAG00000009479
291.329	-0.487228	0.176247	-2.76446	0.00570173	0.0718732	ENSBTAG00000004813
362.149	0.520389	0.18832	2.76333	0.00572153	0.0719761	ENSBTAG00000015559
1371.91	-0.388948	0.140737	-2.76365	0.0057158	0.0719761	ENSBTAG00000017128
3731.08	0.367097	0.132862	2.76299	0.00572752	0.0719782	ENSBTAG00000012146
1320.44	-0.463508	0.167857	-2.76134	0.00575654	0.0722694	ENSBTAG00000003097
578.419	0.424402	0.15385	2.75854	0.00580608	0.0727126	ENSBTAG00000018655
4107.37	-0.328512	0.119097	-2.75835	0.00580948	0.0727126	ENSBTAG00000000152
365.394	-0.441215	0.159926	-2.75887	0.00580018	0.0727126	ENSBTAG00000044207
1232.64	0.421888	0.153069	2.75619	0.00584784	0.0729711	ENSBTAG00000000252
313.061	-0.660123	0.239499	-2.75627	0.0058465	0.0729711	ENSBTAG00000021002
1743.1	0.411132	0.149157	2.75636	0.00584479	0.0729711	ENSBTAG00000018884
68.3859	-1.06078	0.384962	-2.75554	0.00585948	0.0730426	ENSBTAG00000002792
204.698	-0.989914	0.359379	-2.75451	0.00587797	0.0731993	ENSBTAG00000016377
32.0319	-1.24071	0.450959	-2.75128	0.00593632	0.0738516	ENSBTAG00000054989
480.209	-0.432094	0.157117	-2.75013	0.00595712	0.0739616	ENSBTAG00000006255
31.522	-1.32084	0.480277	-2.75016	0.0059567	0.0739616	ENSBTAG00000011844
682.617	-0.628261	0.228632	-2.74791	0.00599764	0.0740946	ENSBTAG00000021020
127.681	-0.808312	0.29405	-2.74889	0.00597966	0.0740946	ENSBTAG00000021660
546.818	0.413012	0.15025	2.74883	0.00598093	0.0740946	ENSBTAG00000000808
180.823	0.593437	0.21596	2.7479	0.00599779	0.0740946	ENSBTAG00000004403
198.863	-0.623984	0.227052	-2.74819	0.00599251	0.0740946	ENSBTAG00000009176
95.1321	0.913719	0.332769	2.74581	0.00603626	0.0743469	ENSBTAG00000020575
4234.06	0.497288	0.181103	2.74588	0.0060348	0.0743469	ENSBTAG00000045980
592.341	0.52026	0.189458	2.74604	0.00603187	0.0743469	ENSBTAG00000000225
554.827	0.452576	0.164947	2.74377	0.00607383	0.074661	ENSBTAG00000019023
1775.18	0.499313	0.181973	2.74389	0.0060715	0.074661	ENSBTAG00000046406
618.922	0.607278	0.221486	2.74183	0.00610973	0.0750278	ENSBTAG00000002809
3053.32	0.574814	0.209774	2.74017	0.00614081	0.0752599	ENSBTAG00000018451
1842.78	-0.424623	0.154948	-2.74042	0.006136	0.0752599	ENSBTAG00000009665
127.314	-1.05712	0.386204	-2.7372	0.00619654	0.0757927	ENSBTAG00000007280
7600.87	0.425883	0.155581	2.73737	0.00619327	0.0757927	ENSBTAG00000020674
1123.3	-0.435279	0.159044	-2.73685	0.00620307	0.0757967	ENSBTAG00000021910
1175.41	-0.40056	0.14641	-2.73588	0.00622143	0.0757967	ENSBTAG00000020041
120.645	-0.926349	0.338633	-2.73556	0.00622751	0.0757967	ENSBTAG00000011981
712.229	0.471695	0.172374	2.73647	0.00621024	0.0757967	ENSBTAG00000007363
778.182	0.391562	0.143118	2.73594	0.00622033	0.0757967	ENSBTAG00000018188
1079.72	-0.540907	0.197758	-2.73519	0.0062344	0.0758059	ENSBTAG00000000087
784.302	0.492605	0.180137	2.73461	0.00624538	0.0758647	ENSBTAG00000010253
47415	0.44101	0.161305	2.73402	0.00625664	0.0759269	ENSBTAG00000038488
16483.5	0.342036	0.125149	2.73303	0.00627544	0.0760237	ENSBTAG00000010386
908.324	-0.634446	0.232147	-2.73295	0.0062769	0.0760237	ENSBTAG00000033735
3703.84	-0.417326	0.152777	-2.7316	0.00630273	0.0762618	ENSBTAG00000013916
344.832	0.646381	0.236673	2.73111	0.00631207	0.0763001	ENSBTAG00000047801
334.099	-0.514861	0.188562	-2.73047	0.0063245	0.0763757	ENSBTAG00000011796
1099.58	0.512301	0.187704	2.72931	0.00634673	0.0764866	ENSBTAG00000017452
1336.3	-0.944356	0.345965	-2.72963	0.0063406	0.0764866	ENSBTAG00000011545
1412.74	0.397291	0.14558	2.72902	0.00635224	0.0764866	ENSBTAG00000000065
213.856	0.613596	0.225032	2.72671	0.00639698	0.0769505	ENSBTAG00000031432
1315.87	0.355721	0.130491	2.72602	0.00641023	0.07696	ENSBTAG00000013123
234.118	-0.806854	0.29595	-2.72632	0.00640451	0.07696	ENSBTAG00000021586
58.2481	1.6694	0.61257	2.72524	0.00642552	0.0770688	ENSBTAG00000051635
459.044	-0.554472	0.203521	-2.7244	0.00644183	0.0771896	ENSBTAG00000033313
127.45	-1.37585	0.505481	-2.72187	0.00649142	0.0776961	ENSBTAG00000008099
255.041	0.529384	0.194512	2.7216	0.00649666	0.0776961	ENSBTAG00000000050
371.084	-0.711589	0.261575	-2.7204	0.00652027	0.0779031	ENSBTAG00000016852
309.818	0.533969	0.196308	2.72006	0.00652705	0.0779087	ENSBTAG00000008181
1517.19	-0.344569	0.126754	-2.71841	0.00655973	0.0780728	ENSBTAG00000002646
170.754	-0.699062	0.257129	-2.71872	0.00655353	0.0780728	ENSBTAG00000008877
1008.24	0.440117	0.161883	2.71873	0.00655334	0.0780728	ENSBTAG00000021262
65.7874	-0.95016	0.349585	-2.71797	0.00656845	0.0780815	ENSBTAG00000018902
304.396	0.551847	0.203066	2.71758	0.00657614	0.0780815	ENSBTAG00000052790
389.287	-0.489677	0.1802	-2.71742	0.0065794	0.0780815	ENSBTAG00000020233
121.23	-0.840946	0.309636	-2.71592	0.00660919	0.0782098	ENSBTAG00000001007
1706.84	-0.387723	0.142734	-2.7164	0.00659961	0.0782098	ENSBTAG00000004929
56.9857	-1.01107	0.37225	-2.71612	0.00660529	0.0782098	ENSBTAG00000038674
43.2915	-1.04756	0.386042	-2.71359	0.00665576	0.0786856	ENSBTAG00000021953
227.004	-0.922894	0.340523	-2.71023	0.00672368	0.0794127	ENSBTAG00000019836
5547.01	-0.429108	0.158351	-2.70985	0.00673132	0.079427	ENSBTAG00000001821
414.667	-0.454681	0.167823	-2.70929	0.00674265	0.0794849	ENSBTAG00000015076
191.618	0.626949	0.231675	2.70616	0.00680669	0.0801633	ENSBTAG00000012050
396.33	0.476086	0.175975	2.70541	0.00682205	0.0802678	ENSBTAG00000017355
3472.48	-0.453118	0.167597	-2.70361	0.00685904	0.0805498	ENSBTAG00000000581
3629.18	0.525508	0.194359	2.7038	0.00685521	0.0805498	ENSBTAG00000001562
905.637	0.428807	0.158651	2.70282	0.00687531	0.0806642	ENSBTAG00000014207
86.7265	-1.20097	0.444597	-2.70124	0.00690808	0.0809718	ENSBTAG00000001305
58.7335	-0.853007	0.315834	-2.70081	0.0069171	0.0810008	ENSBTAG00000017421
223.667	-0.809573	0.299882	-2.69964	0.00694137	0.0811317	ENSBTAG00000021869
445.93	0.461362	0.170917	2.69933	0.00694796	0.0811317	ENSBTAG00000010297
162.982	0.573672	0.212508	2.69953	0.00694382	0.0811317	ENSBTAG00000002500
148.923	-0.960926	0.356114	-2.69836	0.00696811	0.0812903	ENSBTAG00000006111
191.338	0.508591	0.188524	2.69775	0.00698095	0.0813174	ENSBTAG00000005315
933.615	0.726883	0.269466	2.6975	0.00698623	0.0813174	ENSBTAG00000013689
108.137	-1.0215	0.378709	-2.69731	0.00699016	0.0813174	ENSBTAG00000000472
1696	-0.453716	0.168306	-2.69578	0.00702249	0.0816167	ENSBTAG00000006250
1066.14	-0.43298	0.160683	-2.69463	0.00704669	0.081821	ENSBTAG00000010760
67.0744	-1.03779	0.385323	-2.69329	0.00707515	0.0819975	ENSBTAG00000022238
33.4997	1.2562	0.466384	2.69349	0.00707076	0.0819975	ENSBTAG00000018870
70.0291	-0.815685	0.302942	-2.69254	0.00709094	0.0821035	ENSBTAG00000040304
3764.15	-0.343981	0.12785	-2.6905	0.00713445	0.0824236	ENSBTAG00000000019
427.932	0.46457	0.172668	2.69054	0.00713356	0.0824236	ENSBTAG00000007754
1884.93	-0.4215	0.156673	-2.69031	0.00713858	0.0824236	ENSBTAG00000013653
1695.89	0.420458	0.156443	2.68761	0.00719655	0.0829741	ENSBTAG00000007728
4875.02	-0.37097	0.138037	-2.68746	0.00719968	0.0829741	ENSBTAG00000003509
5207.81	-0.34879	0.129826	-2.6866	0.00721833	0.0831116	ENSBTAG00000016598
88.1903	-0.711003	0.264698	-2.68609	0.00722938	0.0831448	ENSBTAG00000001306
1013.99	0.423239	0.157599	2.68553	0.00724139	0.0831448	ENSBTAG00000003016
590.2	-0.38519	0.143417	-2.6858	0.00723566	0.0831448	ENSBTAG00000007467
419.084	0.422496	0.157376	2.68463	0.00726095	0.0832921	ENSBTAG00000011918
304.168	0.504412	0.187954	2.6837	0.00728119	0.0833149	ENSBTAG00000025817
80.0688	-0.754311	0.28108	-2.68361	0.00728314	0.0833149	ENSBTAG00000014438
211.94	-0.543339	0.202461	-2.68367	0.00728199	0.0833149	ENSBTAG00000016716
20582.8	0.429808	0.160222	2.68258	0.00730573	0.083496	ENSBTAG00000008631
1000.55	-0.671285	0.250462	-2.68018	0.00735824	0.0835033	ENSBTAG00000009188
1010.77	0.43832	0.163502	2.68082	0.00734414	0.0835033	ENSBTAG00000051386
301.311	0.539256	0.201169	2.68061	0.00734873	0.0835033	ENSBTAG00000031707
5235.77	-0.36702	0.136944	-2.68008	0.00736039	0.0835033	ENSBTAG00000018851
1602.4	0.366886	0.136837	2.68119	0.00733601	0.0835033	ENSBTAG00000021744
705.882	0.79806	0.2977	2.68075	0.00734571	0.0835033	ENSBTAG00000031797
292.151	-0.622196	0.23197	-2.68223	0.00731342	0.0835033	ENSBTAG00000008682
2687.15	0.312401	0.116537	2.68069	0.00734702	0.0835033	ENSBTAG00000030965
235.224	-0.709664	0.264836	-2.67963	0.00737029	0.083539	ENSBTAG00000006478
290.294	-0.436852	0.163087	-2.67865	0.00739205	0.0836868	ENSBTAG00000016784
1640.2	0.306581	0.114463	2.67843	0.00739687	0.0836868	ENSBTAG00000021461
60.3301	1.28101	0.478376	2.67784	0.0074099	0.0837576	ENSBTAG00000023666
265.591	-0.729393	0.272479	-2.67688	0.00743121	0.0839218	ENSBTAG00000002492
176.687	-0.560015	0.209319	-2.67541	0.00746374	0.0841617	ENSBTAG00000004188
268.841	0.700627	0.261886	2.67531	0.00746607	0.0841617	ENSBTAG00000016746
287.33	-0.642764	0.240442	-2.67326	0.00751184	0.0844531	ENSBTAG00000016848
111.228	0.785937	0.293993	2.67332	0.00751047	0.0844531	ENSBTAG00000019777
3721.54	0.586949	0.219618	2.67258	0.00752695	0.0844531	ENSBTAG00000006844
663.455	0.367383	0.137495	2.67198	0.00754052	0.0844531	ENSBTAG00000001792
66.0419	0.812501	0.304113	2.67171	0.00754656	0.0844531	ENSBTAG00000048899
3807.81	-0.597113	0.223424	-2.67255	0.00752772	0.0844531	ENSBTAG00000012544
1315.78	0.330675	0.123734	2.67246	0.00752966	0.0844531	ENSBTAG00000019971
988.529	0.400139	0.149763	2.67181	0.00754434	0.0844531	ENSBTAG00000015009
360.147	-0.415687	0.155749	-2.66895	0.0076088	0.0848948	ENSBTAG00000017450
538.75	0.715596	0.268105	2.66908	0.00760584	0.0848948	ENSBTAG00000013860
771.522	-0.573649	0.214958	-2.66866	0.00761549	0.0848948	ENSBTAG00000012250
618.671	0.399892	0.149824	2.66908	0.00760604	0.0848948	ENSBTAG00000003728
553.802	-0.380953	0.142762	-2.66844	0.00762035	0.0848948	ENSBTAG00000007979
1953.65	0.417762	0.156653	2.6668	0.00765762	0.0850801	ENSBTAG00000008935
448.887	-0.567076	0.212603	-2.6673	0.00764632	0.0850801	ENSBTAG00000013425
193.985	-0.551685	0.206849	-2.66709	0.0076511	0.0850801	ENSBTAG00000013043
109.515	-0.752233	0.282308	-2.66458	0.00770844	0.0855679	ENSBTAG00000012463
822.048	-0.468128	0.175806	-2.66275	0.0077506	0.085651	ENSBTAG00000037996
414.214	-0.399413	0.149982	-2.66307	0.00774306	0.085651	ENSBTAG00000040350
500.717	-0.519271	0.195067	-2.66202	0.00776737	0.085651	ENSBTAG00000015077
600.876	-0.405421	0.152197	-2.6638	0.00772643	0.085651	ENSBTAG00000019983
2343.59	0.391576	0.147123	2.66155	0.00777827	0.085651	ENSBTAG00000005814
209.976	0.712203	0.267433	2.66311	0.00774215	0.085651	ENSBTAG00000005304
541.472	-0.597131	0.224332	-2.66182	0.00777187	0.085651	ENSBTAG00000023562
1424.29	0.414453	0.155714	2.66163	0.00777623	0.085651	ENSBTAG00000031641
380.758	0.437328	0.164242	2.66271	0.00775152	0.085651	ENSBTAG00000016552
378.91	0.411574	0.154721	2.6601	0.0078117	0.0859426	ENSBTAG00000019787
217.881	-0.657233	0.247168	-2.65905	0.0078361	0.0859728	ENSBTAG00000004991
559.353	-0.631866	0.237665	-2.65864	0.00784574	0.0859728	ENSBTAG00000016038
593.225	0.393794	0.148069	2.65952	0.00782513	0.0859728	ENSBTAG00000021188
424.795	-0.479826	0.180488	-2.65849	0.00784921	0.0859728	ENSBTAG00000006824
76.878	-1.19401	0.449051	-2.65898	0.00783786	0.0859728	ENSBTAG00000013065
369.174	0.449888	0.169301	2.65732	0.0078765	0.0860411	ENSBTAG00000005907
3181.58	0.374714	0.141027	2.65703	0.00788328	0.0860411	ENSBTAG00000013636
1881.02	-0.36789	0.138444	-2.65733	0.00787629	0.0860411	ENSBTAG00000010989
921.704	-0.344174	0.129533	-2.65705	0.00788286	0.0860411	ENSBTAG00000012878
715.807	0.363177	0.136751	2.65575	0.00791317	0.0862913	ENSBTAG00000009689
205.347	-0.512126	0.192892	-2.65499	0.00793109	0.0863174	ENSBTAG00000031569
189.915	-0.781172	0.294253	-2.65476	0.00793651	0.0863174	ENSBTAG00000021964
1051.29	0.429209	0.161669	2.65487	0.00793396	0.0863174	ENSBTAG00000018593
615.872	0.600341	0.226203	2.65399	0.00795468	0.086388	ENSBTAG00000049861
1185.44	-0.530377	0.199849	-2.65389	0.00795697	0.086388	ENSBTAG00000020117
666.375	-0.508709	0.191741	-2.6531	0.00797562	0.0865145	ENSBTAG00000002267
2093.92	0.496619	0.187417	2.64981	0.00805368	0.087132	ENSBTAG00000000144
171.809	-0.638743	0.241031	-2.65004	0.00804823	0.087132	ENSBTAG00000044082
259.765	-0.777528	0.293392	-2.65013	0.00804606	0.087132	ENSBTAG00000039658
326.611	-0.728065	0.274881	-2.64865	0.00808138	0.0873552	ENSBTAG00000030575
3310.89	0.340354	0.128541	2.64783	0.0081011	0.0874155	ENSBTAG00000006452
849.08	0.388105	0.146574	2.64784	0.00810068	0.0874155	ENSBTAG00000013935
592.683	0.38303	0.144708	2.64692	0.00812276	0.0875728	ENSBTAG00000026246
221007	0.362641	0.137056	2.64593	0.00814668	0.0877542	ENSBTAG00000014534
831.226	-0.421153	0.159212	-2.64523	0.00816346	0.0878585	ENSBTAG00000009127
169.568	-0.566981	0.214483	-2.64348	0.00820586	0.0879773	ENSBTAG00000016979
1394.77	0.469262	0.177526	2.64335	0.0082091	0.0879773	ENSBTAG00000009508
57.0114	-1.06771	0.403841	-2.6439	0.00819566	0.0879773	ENSBTAG00000020749
735.838	-0.573077	0.216803	-2.64331	0.00821007	0.0879773	ENSBTAG00000009103
242.459	0.54883	0.207594	2.64376	0.00819896	0.0879773	ENSBTAG00000004993
333.653	-0.674243	0.255217	-2.64185	0.00824556	0.0882107	ENSBTAG00000005833
455.054	0.626351	0.23709	2.64182	0.00824613	0.0882107	ENSBTAG00000003315
438.826	-0.626477	0.237199	-2.64115	0.00826253	0.0883098	ENSBTAG00000007639
245.785	0.73321	0.277724	2.64007	0.00828883	0.0885144	ENSBTAG00000053188
75.4759	-0.69461	0.263192	-2.63917	0.00831083	0.0886538	ENSBTAG00000012818
383.553	0.420605	0.159383	2.63895	0.00831623	0.0886538	ENSBTAG00000019025
293.152	0.447277	0.169578	2.63758	0.00834993	0.0889365	ENSBTAG00000054726
1183.44	0.353292	0.133996	2.63659	0.00837446	0.0890443	ENSBTAG00000031837
370.738	-1.04432	0.396076	-2.63667	0.00837237	0.0890443	ENSBTAG00000025494
1064.08	-0.431231	0.163664	-2.63485	0.00841733	0.0894232	ENSBTAG00000005934
676.598	-0.417435	0.158573	-2.63245	0.00847703	0.0899689	ENSBTAG00000018717
145.465	-1.11633	0.424103	-2.63221	0.00848324	0.0899689	ENSBTAG00000007449
541.714	-0.460912	0.175137	-2.63172	0.00849546	0.0900213	ENSBTAG00000007460
1464.73	0.348084	0.132322	2.63058	0.00852382	0.0902445	ENSBTAG00000003830
1454.03	-0.426127	0.162137	-2.62819	0.00858403	0.0907964	ENSBTAG00000005444
66.3066	-0.863577	0.328615	-2.62793	0.00859064	0.0907964	ENSBTAG00000039343
431.605	0.427184	0.162637	2.62661	0.00862405	0.0910717	ENSBTAG00000013606
2956.72	0.302291	0.115102	2.6263	0.00863193	0.0910772	ENSBTAG00000010624
285.556	0.491513	0.187333	2.62374	0.00869704	0.0916859	ENSBTAG00000009139
623.364	-0.543693	0.207395	-2.62153	0.00875348	0.0921614	ENSBTAG00000015220
2567.91	0.366948	0.139998	2.62111	0.0087645	0.0921614	ENSBTAG00000030453
601.072	-0.472312	0.180195	-2.62112	0.00876414	0.0921614	ENSBTAG00000046320
156.584	0.667754	0.254795	2.62075	0.00877378	0.0921806	ENSBTAG00000001938
827.894	0.54054	0.206339	2.61966	0.00880167	0.0923951	ENSBTAG00000013240
140.199	0.776779	0.296625	2.61872	0.00882601	0.092572	ENSBTAG00000010155
318.282	-0.587237	0.224361	-2.61737	0.00886097	0.09286	ENSBTAG00000019617
381.41	-0.380437	0.145375	-2.61693	0.00887248	0.0929018	ENSBTAG00000018402
997.798	0.634793	0.242607	2.61654	0.00888248	0.0929279	ENSBTAG00000020580
1037.06	0.329418	0.12595	2.61546	0.00891068	0.0930729	ENSBTAG00000001762
1258.42	-0.537198	0.205395	-2.61543	0.00891139	0.0930729	ENSBTAG00000014099
14824.8	0.746655	0.28562	2.61416	0.00894475	0.0933425	ENSBTAG00000002282
486.127	0.422401	0.161661	2.61289	0.00897804	0.0936109	ENSBTAG00000047760
668.895	-0.445591	0.170569	-2.61238	0.00899137	0.0936708	ENSBTAG00000018680
684.442	0.388303	0.148666	2.61192	0.00900351	0.0937183	ENSBTAG00000010298
673.807	0.37635	0.144121	2.61135	0.00901869	0.0937974	ENSBTAG00000016783
318.67	-0.567387	0.217341	-2.61059	0.0090386	0.0939255	ENSBTAG00000021410
949.986	0.366305	0.140431	2.60844	0.00909559	0.0943679	ENSBTAG00000002377
84.5732	0.741499	0.284398	2.60726	0.00912711	0.0943679	ENSBTAG00000004769
1128.15	-0.703744	0.269863	-2.60779	0.00911295	0.0943679	ENSBTAG00000034222
743.703	-0.45555	0.174724	-2.60725	0.00912714	0.0943679	ENSBTAG00000015584
1706.18	-0.542108	0.207941	-2.60703	0.00913301	0.0943679	ENSBTAG00000003500
594.979	0.398792	0.152942	2.60748	0.0091212	0.0943679	ENSBTAG00000018622
996.093	-0.506949	0.194459	-2.60698	0.00913459	0.0943679	ENSBTAG00000001225
643.697	-0.48885	0.187599	-2.60582	0.00916538	0.0945426	ENSBTAG00000009647
55.5298	-1.48109	0.568576	-2.60491	0.00918973	0.0945426	ENSBTAG00000006549
164.401	-0.612765	0.23521	-2.60519	0.00918239	0.0945426	ENSBTAG00000020412
170.57	-1.36358	0.523368	-2.60539	0.00917701	0.0945426	ENSBTAG00000019859
1694.19	0.297382	0.114159	2.60499	0.00918772	0.0945426	ENSBTAG00000019216
705.253	-0.377595	0.14506	-2.60303	0.00924046	0.0947285	ENSBTAG00000011529
947.164	0.418706	0.160874	2.6027	0.00924937	0.0947285	ENSBTAG00000021514
122.17	0.627955	0.241312	2.60225	0.00926143	0.0947285	ENSBTAG00000048824
509.166	-0.432346	0.166048	-2.60374	0.00922123	0.0947285	ENSBTAG00000002458
24.6777	1.24653	0.478929	2.60275	0.00924807	0.0947285	ENSBTAG00000019051
369.667	-0.467429	0.179556	-2.60325	0.00923459	0.0947285	ENSBTAG00000000721
3398.59	0.428879	0.164798	2.60245	0.00925609	0.0947285	ENSBTAG00000006646
1398.54	0.507806	0.195189	2.60161	0.00927862	0.0947477	ENSBTAG00000018660
2245.7	0.306703	0.117878	2.60186	0.00927187	0.0947477	ENSBTAG00000031875
156.325	0.596268	0.229238	2.60108	0.00929301	0.0948163	ENSBTAG00000046502
64.1772	0.760919	0.292779	2.59896	0.00935078	0.0950138	ENSBTAG00000031234
29.2754	1.12372	0.432364	2.59902	0.00934909	0.0950138	ENSBTAG00000049318
1372.78	0.379051	0.145846	2.59899	0.0093499	0.0950138	ENSBTAG00000004284
154.667	0.685347	0.263587	2.60008	0.00932027	0.0950138	ENSBTAG00000000638
1123.7	-0.509777	0.196092	-2.59968	0.00933102	0.0950138	ENSBTAG00000021883
695.973	-0.409821	0.157798	-2.59713	0.00940071	0.0953747	ENSBTAG00000001435
1105.21	0.373195	0.143713	2.59681	0.00940944	0.0953747	ENSBTAG00000007256
169.368	0.600487	0.231222	2.59701	0.00940383	0.0953747	ENSBTAG00000013531
291.62	-0.68153	0.262535	-2.59596	0.00943267	0.0953756	ENSBTAG00000004124
111.034	0.60961	0.234806	2.59622	0.00942547	0.0953756	ENSBTAG00000015075
87.8783	0.765494	0.294817	2.59651	0.00941774	0.0953756	ENSBTAG00000002480
1005.45	-0.338095	0.130289	-2.59496	0.00946025	0.0955763	ENSBTAG00000025400
191.443	0.88096	0.339576	2.59429	0.00947859	0.0956835	ENSBTAG00000047752
71.3016	-0.705919	0.272237	-2.59303	0.00951346	0.0959571	ENSBTAG00000044007
3011.14	-0.37939	0.146366	-2.59206	0.00954027	0.0961491	ENSBTAG00000007802
30.0363	1.23311	0.475885	2.59119	0.00956453	0.0962368	ENSBTAG00000000783
2382.17	0.735448	0.283813	2.59131	0.00956113	0.0962368	ENSBTAG00000019237
1345.71	-0.448025	0.173004	-2.58968	0.00960657	0.0965812	ENSBTAG00000008388
7264.1	-0.429709	0.165963	-2.58918	0.00962048	0.0966425	ENSBTAG00000030435
65.4379	-0.851508	0.329002	-2.58816	0.00964913	0.09683	ENSBTAG00000005607
260.721	0.626652	0.242142	2.58795	0.00965481	0.09683	ENSBTAG00000009736
1179.28	0.349138	0.13493	2.58755	0.00966621	0.0968658	ENSBTAG00000004632
226.2	-0.689509	0.266549	-2.58679	0.00968733	0.0969698	ENSBTAG00000001895
1237.08	-0.5862	0.226638	-2.5865	0.00969568	0.0969698	ENSBTAG00000006581
407.835	-0.44353	0.171489	-2.58634	0.00970011	0.0969698	ENSBTAG00000006817
1230.06	-0.506034	0.195691	-2.58588	0.00971299	0.0970201	ENSBTAG00000006672
66.192	1.43793	0.556306	2.58478	0.00974422	0.0970295	ENSBTAG00000012043
1608.3	-0.588391	0.227641	-2.58474	0.00974532	0.0970295	ENSBTAG00000008926
138.856	-2.75865	1.06715	-2.58505	0.00973642	0.0970295	ENSBTAG00000019227
367.047	0.518665	0.200644	2.58499	0.00973805	0.0970295	ENSBTAG00000016594
3643.89	0.802147	0.310383	2.58437	0.00975562	0.0970539	ENSBTAG00000016355
415.593	-0.633613	0.245308	-2.58293	0.00979647	0.0971754	ENSBTAG00000054647
624.407	0.466037	0.180436	2.58283	0.00979927	0.0971754	ENSBTAG00000003485
586.006	0.354069	0.137054	2.58343	0.00978234	0.0971754	ENSBTAG00000016075
1842.71	-0.339984	0.131625	-2.58297	0.00979528	0.0971754	ENSBTAG00000012077
9943.06	0.395989	0.153449	2.58059	0.00986309	0.0976517	ENSBTAG00000007626
231.231	0.518994	0.201108	2.58068	0.0098607	0.0976517	ENSBTAG00000003606
6818.3	-0.329373	0.127684	-2.5796	0.00989151	0.0978547	ENSBTAG00000011488
49.6358	-1.28107	0.496794	-2.57867	0.00991814	0.0980398	ENSBTAG00000000532
1554.52	0.358688	0.139133	2.57803	0.00993662	0.0980656	ENSBTAG00000024723
33.0229	-1.08396	0.420432	-2.5782	0.0099316	0.0980656	ENSBTAG00000014602
839.631	-0.4144	0.160785	-2.57735	0.00995607	0.098101	ENSBTAG00000018994
61.4513	-0.774732	0.300581	-2.57745	0.00995317	0.098101	ENSBTAG00000046160
182.888	-0.579348	0.225138	-2.5733	0.0100733	0.0989405	ENSBTAG00000012694
115.309	0.785008	0.305053	2.57335	0.010072	0.0989405	ENSBTAG00000017674
641.725	-0.346418	0.134603	-2.57362	0.0100642	0.0989405	ENSBTAG00000018260
208.348	-0.567328	0.22043	-2.57373	0.0100608	0.0989405	ENSBTAG00000031071
705.758	-0.703091	0.273559	-2.57016	0.0101651	0.0997628	ENSBTAG00000049341
3021.42	0.781211	0.304021	2.5696	0.0101816	0.0998461	ENSBTAG00000052791
3505.44	0.335677	0.130662	2.56904	0.010198	0.0998717	ENSBTAG00000005735
577.04	0.390076	0.151842	2.56896	0.0102004	0.0998717	ENSBTAG00000017068
173.271	-0.766424	0.298427	-2.56821	0.0102224	0.100008	ENSBTAG00000048550
1330.75	-0.716159	0.278912	-2.56768	0.010238	0.100082	ENSBTAG00000014374
308.012	-0.468116	0.182378	-2.56673	0.0102662	0.100172	ENSBTAG00000005960
595.569	0.378153	0.147339	2.56655	0.0102715	0.100172	ENSBTAG00000016268
1570.76	0.346101	0.134843	2.5667	0.0102671	0.100172	ENSBTAG00000013440
1255.51	-0.502275	0.195841	-2.56471	0.0103262	0.100596	ENSBTAG00000012705
578.946	-0.477176	0.186067	-2.56454	0.0103313	0.100596	ENSBTAG00000010381
71.9536	-1.02686	0.400456	-2.56422	0.0103408	0.100609	ENSBTAG00000018386
852.41	-0.617107	0.240694	-2.56386	0.0103514	0.100634	ENSBTAG00000014031
1197.28	0.518157	0.202155	2.56317	0.0103722	0.100756	ENSBTAG00000008648
1132.08	0.503535	0.196503	2.56248	0.0103927	0.100876	ENSBTAG00000011343
1803.77	-0.321703	0.125567	-2.56201	0.0104069	0.100934	ENSBTAG00000031299
1210.05	-0.324057	0.12682	-2.55525	0.0106112	0.102594	ENSBTAG00000019852
26257.4	0.322648	0.12626	2.55542	0.0106061	0.102594	ENSBTAG00000001553
2488.48	-0.43687	0.170948	-2.55558	0.0106012	0.102594	ENSBTAG00000014429
737.864	-0.496997	0.194465	-2.55571	0.0105972	0.102594	ENSBTAG00000003111
921.205	-0.504626	0.197539	-2.55456	0.0106322	0.102717	ENSBTAG00000003002
2784.77	-0.324304	0.126978	-2.55401	0.010649	0.102799	ENSBTAG00000005197
1664.58	0.349223	0.136828	2.55228	0.010702	0.103231	ENSBTAG00000020547
1041.91	-0.397801	0.155923	-2.55127	0.0107332	0.10345	ENSBTAG00000003745
5497.08	0.298451	0.117	2.55087	0.0107453	0.103467	ENSBTAG00000047531
681.985	0.388668	0.152382	2.55061	0.0107534	0.103467	ENSBTAG00000000404
271.009	-0.474796	0.186166	-2.5504	0.0107601	0.103467	ENSBTAG00000008650
1614.12	-0.590517	0.231587	-2.54987	0.0107763	0.103543	ENSBTAG00000016720
1330.29	0.790492	0.310164	2.54863	0.0108148	0.103832	ENSBTAG00000009493
191.629	0.752527	0.295578	2.54595	0.0108981	0.104551	ENSBTAG00000012184
2893.47	-0.335583	0.131833	-2.54552	0.0109117	0.1046	ENSBTAG00000009121
1710.37	-0.49119	0.193081	-2.54396	0.0109602	0.104984	ENSBTAG00000007442
650.932	0.418236	0.164429	2.54357	0.0109728	0.105023	ENSBTAG00000008186
135.523	-0.563484	0.221682	-2.54186	0.0110266	0.105456	ENSBTAG00000001405
285.521	0.421416	0.165819	2.54141	0.0110405	0.105508	ENSBTAG00000048152
2201.01	-0.447353	0.176084	-2.54056	0.0110675	0.105684	ENSBTAG00000017527
1157.14	0.403899	0.159089	2.53883	0.0111225	0.106127	ENSBTAG00000015636
870.377	-0.397259	0.156568	-2.53729	0.0111714	0.106292	ENSBTAG00000009522
24.5123	1.41799	0.558769	2.53771	0.0111581	0.106292	ENSBTAG00000021503
288.173	0.499647	0.196894	2.53764	0.0111601	0.106292	ENSBTAG00000047425
1559.83	-0.31321	0.123447	-2.5372	0.0111742	0.106292	ENSBTAG00000016080
761.322	1.01314	0.399369	2.53685	0.0111855	0.106319	ENSBTAG00000011358
173.805	-0.652983	0.257438	-2.53647	0.0111976	0.106351	ENSBTAG00000009889
333.661	-0.405588	0.159971	-2.53539	0.0112323	0.106518	ENSBTAG00000020384
3075.87	-0.276377	0.109003	-2.5355	0.0112286	0.106518	ENSBTAG00000014697
6099.42	0.349495	0.137888	2.53462	0.0112568	0.106668	ENSBTAG00000047495
26.0136	-1.08147	0.426881	-2.53341	0.0112958	0.106956	ENSBTAG00000000593
991.943	-0.423162	0.167073	-2.5328	0.0113156	0.107061	ENSBTAG00000003702
153.438	-0.608307	0.24025	-2.53198	0.0113421	0.10723	ENSBTAG00000021600
443.84	-0.48342	0.191007	-2.5309	0.0113769	0.107477	ENSBTAG00000000210
214.845	0.596343	0.23568	2.53031	0.0113963	0.107495	ENSBTAG00000048280
4095.34	0.344522	0.136144	2.53056	0.0113881	0.107495	ENSBTAG00000021367
1340.95	-0.472696	0.186865	-2.52961	0.0114188	0.107626	ENSBTAG00000020455
91.1627	0.893621	0.353336	2.5291	0.0114356	0.107702	ENSBTAG00000017955
120.051	-0.77379	0.306004	-2.5287	0.0114487	0.107743	ENSBTAG00000030616
3940.24	0.340011	0.134627	2.52558	0.0115508	0.108621	ENSBTAG00000000432
673.757	-0.47182	0.186889	-2.5246	0.0115831	0.108842	ENSBTAG00000003015
171.62	0.492967	0.19539	2.52299	0.0116362	0.109258	ENSBTAG00000050647
430.81	0.440785	0.174731	2.52266	0.0116471	0.109278	ENSBTAG00000030578
26.5267	2.53076	1.00421	2.52014	0.0117307	0.109979	ENSBTAG00000039283
350.393	0.514178	0.204082	2.51947	0.0117531	0.110105	ENSBTAG00000050426
2427.54	-0.328428	0.130423	-2.51817	0.0117966	0.110429	ENSBTAG00000000340
880.926	0.402585	0.159971	2.51662	0.0118486	0.110832	ENSBTAG00000048386
3108.81	0.441802	0.175661	2.51508	0.0119004	0.111064	ENSBTAG00000018768
1187.72	-0.525949	0.209085	-2.51548	0.0118872	0.111064	ENSBTAG00000007272
235.106	0.639455	0.254238	2.51519	0.0118969	0.111064	ENSBTAG00000012567
87.4316	1.09663	0.436112	2.51455	0.0119184	0.111148	ENSBTAG00000039559
734.69	0.404311	0.160857	2.51348	0.0119546	0.111228	ENSBTAG00000000647
828.376	-0.961072	0.382382	-2.51338	0.0119579	0.111228	ENSBTAG00000006645
1014	-0.337942	0.13446	-2.51333	0.0119597	0.111228	ENSBTAG00000001013
304.723	0.53686	0.213613	2.51324	0.0119629	0.111228	ENSBTAG00000047265
68.4968	0.692809	0.275721	2.51272	0.0119806	0.111292	ENSBTAG00000005078
51.8618	-1.13022	0.449839	-2.5125	0.0119878	0.111292	ENSBTAG00000022564
263.72	-0.723243	0.288123	-2.51019	0.0120667	0.111481	ENSBTAG00000024027
2252.48	0.325447	0.129632	2.51055	0.0120542	0.111481	ENSBTAG00000003727
86.3463	-0.867076	0.345427	-2.51015	0.0120678	0.111481	ENSBTAG00000010948
2371.03	-0.33753	0.134459	-2.51029	0.0120632	0.111481	ENSBTAG00000016198
420.636	-0.556917	0.221927	-2.50945	0.0120918	0.111481	ENSBTAG00000014112
315.118	1.08902	0.43391	2.50979	0.0120802	0.111481	ENSBTAG00000054700
869.912	0.312764	0.124552	2.5111	0.0120355	0.111481	ENSBTAG00000025452
548.887	-0.588822	0.234591	-2.51	0.0120733	0.111481	ENSBTAG00000026080
1545.51	0.654272	0.260795	2.50876	0.0121157	0.111481	ENSBTAG00000005761
563.542	0.398142	0.158702	2.50874	0.0121163	0.111481	ENSBTAG00000050077
2446.5	-0.316789	0.126226	-2.5097	0.0120835	0.111481	ENSBTAG00000020316
2345.33	-0.356511	0.142094	-2.50898	0.0121079	0.111481	ENSBTAG00000013236
4542.09	0.287493	0.114631	2.50799	0.0121421	0.111635	ENSBTAG00000004161
6882.91	0.288128	0.114957	2.5064	0.0121967	0.111888	ENSBTAG00000021424
37.744	1.15794	0.46198	2.50647	0.0121942	0.111888	ENSBTAG00000017716
90.8821	1.0963	0.437321	2.50685	0.0121814	0.111888	ENSBTAG00000048710
918.036	-0.340126	0.135753	-2.50549	0.0122283	0.112089	ENSBTAG00000011790
127.301	0.73938	0.295133	2.50524	0.0122368	0.112089	ENSBTAG00000051402
1049.4	0.47538	0.189796	2.50468	0.0122561	0.112183	ENSBTAG00000018633
110.877	-0.926549	0.370174	-2.50301	0.0123143	0.112632	ENSBTAG00000051183
135.725	0.793703	0.317234	2.50195	0.0123513	0.112794	ENSBTAG00000030775
484.113	-0.466438	0.186447	-2.50171	0.0123594	0.112794	ENSBTAG00000013650
360.848	-0.469917	0.187824	-2.5019	0.0123528	0.112794	ENSBTAG00000020340
1373.77	-0.392583	0.156964	-2.5011	0.0123807	0.112905	ENSBTAG00000001992
200.334	-0.889566	0.355773	-2.50038	0.0124061	0.112971	ENSBTAG00000019417
421.243	0.383275	0.153275	2.50057	0.0123994	0.112971	ENSBTAG00000002735
35.0727	-1.21872	0.48762	-2.49932	0.0124433	0.113196	ENSBTAG00000000477
368.459	0.726659	0.290762	2.49915	0.0124492	0.113196	ENSBTAG00000006606
198.262	0.781409	0.312814	2.498	0.0124898	0.113415	ENSBTAG00000046140
4175.99	0.362335	0.145053	2.49794	0.0124916	0.113415	ENSBTAG00000003160
803.227	0.564413	0.225985	2.49757	0.0125049	0.113453	ENSBTAG00000049114
3661.25	0.542357	0.217205	2.49699	0.0125252	0.113554	ENSBTAG00000007480
186.743	-0.571781	0.229089	-2.49589	0.0125642	0.113824	ENSBTAG00000013452
1089.75	0.465426	0.186544	2.49499	0.012596	0.114028	ENSBTAG00000019812
139.057	-0.824338	0.330501	-2.49421	0.0126239	0.114113	ENSBTAG00000051357
214.868	-0.495341	0.198587	-2.49433	0.0126196	0.114113	ENSBTAG00000019138
2182.08	-0.581256	0.233069	-2.49392	0.0126339	0.114121	ENSBTAG00000018898
4731.22	-2.3252	0.932637	-2.49314	0.0126617	0.114205	ENSBTAG00000004322
432.586	0.427615	0.171504	2.49333	0.0126552	0.114205	ENSBTAG00000010957
140.479	0.502481	0.201609	2.49236	0.0126899	0.114376	ENSBTAG00000022275
2266.68	-0.334628	0.134343	-2.49084	0.0127442	0.114633	ENSBTAG00000040215
698.433	-0.326731	0.131176	-2.49078	0.0127464	0.114633	ENSBTAG00000012099
67.9607	-0.900327	0.361501	-2.49052	0.0127555	0.114633	ENSBTAG00000016140
483.652	-0.41476	0.166505	-2.49097	0.0127395	0.114633	ENSBTAG00000016471
1201.73	0.43465	0.174741	2.48739	0.0128685	0.115379	ENSBTAG00000012805
1893.34	-0.421748	0.169541	-2.48759	0.0128611	0.115379	ENSBTAG00000000985
96.1394	-1.11313	0.447449	-2.48773	0.012856	0.115379	ENSBTAG00000015521
43.118	0.865155	0.347845	2.48719	0.0128758	0.115379	ENSBTAG00000016467
497.336	0.550284	0.22133	2.48626	0.0129093	0.115595	ENSBTAG00000019321
506.817	0.410613	0.165211	2.48538	0.0129413	0.115746	ENSBTAG00000051448
3830.27	0.753261	0.303089	2.48528	0.0129449	0.115746	ENSBTAG00000003305
51.0443	1.00923	0.406478	2.48287	0.0130328	0.116447	ENSBTAG00000017482
2540.44	0.511709	0.206155	2.48216	0.013059	0.116597	ENSBTAG00000019684
466.825	-0.40922	0.164889	-2.48179	0.0130726	0.116634	ENSBTAG00000011524
5261.26	0.295319	0.119017	2.48133	0.0130894	0.1167	ENSBTAG00000015043
1175.7	0.321067	0.129409	2.48102	0.0131008	0.116718	ENSBTAG00000001059
617.749	-0.370489	0.149351	-2.48066	0.0131141	0.116752	ENSBTAG00000018292
200.986	0.507553	0.204708	2.4794	0.0131603	0.116995	ENSBTAG00000025669
212.194	0.526958	0.212522	2.47955	0.013155	0.116995	ENSBTAG00000050386
551.305	0.408638	0.164847	2.47888	0.0131794	0.117081	ENSBTAG00000053210
859.55	0.372237	0.150209	2.47812	0.0132076	0.117247	ENSBTAG00000030915
111.202	-0.786595	0.317607	-2.47663	0.0132628	0.117652	ENSBTAG00000001110
278.947	-0.556358	0.224694	-2.47607	0.0132839	0.117755	ENSBTAG00000007111
1602.49	-0.300326	0.121327	-2.47534	0.0133108	0.11791	ENSBTAG00000021140
2218.1	-0.28648	0.115754	-2.47491	0.0133271	0.117969	ENSBTAG00000046765
41.1469	1.78989	0.723693	2.47327	0.0133883	0.118055	ENSBTAG00000048817
1002.4	-0.346847	0.140208	-2.4738	0.0133683	0.118055	ENSBTAG00000021037
99.7901	-0.638603	0.258141	-2.47386	0.0133663	0.118055	ENSBTAG00000015856
1329.94	0.844697	0.341574	2.47295	0.0134002	0.118055	ENSBTAG00000044048
2020.56	-0.453686	0.183414	-2.47357	0.0133771	0.118055	ENSBTAG00000031715
92.3009	-0.603547	0.244068	-2.47286	0.0134036	0.118055	ENSBTAG00000007629
2773.23	1.75705	0.710516	2.47293	0.0134012	0.118055	ENSBTAG00000052369
340.868	0.438098	0.177202	2.47231	0.0134244	0.118073	ENSBTAG00000025788
88.5907	-1.02697	0.41541	-2.47218	0.0134292	0.118073	ENSBTAG00000004639
406.436	-0.432774	0.175068	-2.47204	0.0134344	0.118073	ENSBTAG00000011895
632.954	-0.594006	0.240334	-2.47158	0.0134516	0.118141	ENSBTAG00000004672
1592.72	-0.37934	0.153511	-2.4711	0.0134698	0.118206	ENSBTAG00000019197
742.425	0.368105	0.148977	2.47088	0.0134782	0.118206	ENSBTAG00000002094
147.849	0.690992	0.279715	2.47034	0.0134984	0.1183	ENSBTAG00000053132
143.184	-0.554741	0.224697	-2.46884	0.0135554	0.118715	ENSBTAG00000046367
92.4515	-0.691051	0.280013	-2.46792	0.0135899	0.118765	ENSBTAG00000009789
641.983	-0.802857	0.32529	-2.46813	0.0135822	0.118765	ENSBTAG00000019437
666.429	-0.355338	0.143969	-2.46816	0.0135808	0.118765	ENSBTAG00000012938
454.926	-0.726427	0.294527	-2.46642	0.013647	0.119079	ENSBTAG00000011209
232.168	-0.623389	0.252771	-2.46622	0.0136546	0.119079	ENSBTAG00000031014
59.9835	-0.929381	0.376773	-2.46669	0.0136369	0.119079	ENSBTAG00000014636
5630.71	0.439615	0.178338	2.46507	0.0136988	0.119379	ENSBTAG00000014883
383.804	0.496238	0.201439	2.46346	0.0137602	0.119746	ENSBTAG00000025778
59.1874	-0.964355	0.391433	-2.46365	0.0137531	0.119746	ENSBTAG00000050993
646.042	-0.486005	0.197362	-2.4625	0.0137971	0.119931	ENSBTAG00000017811
67.0935	-0.913266	0.370895	-2.46233	0.0138037	0.119931	ENSBTAG00000032518
1919.88	-0.344212	0.139811	-2.46199	0.013817	0.119931	ENSBTAG00000005844
463.596	-0.431861	0.175418	-2.4619	0.0138202	0.119931	ENSBTAG00000003960
553.149	-0.590652	0.24	-2.46105	0.013853	0.120131	ENSBTAG00000009431
1319.15	-0.436112	0.177299	-2.45976	0.013903	0.12048	ENSBTAG00000018848
195.221	-0.540119	0.219725	-2.45816	0.013965	0.120932	ENSBTAG00000005347
281.943	-0.664899	0.270576	-2.45734	0.0139968	0.121031	ENSBTAG00000001465
259.509	-0.632784	0.257594	-2.45652	0.014029	0.121031	ENSBTAG00000006816
574.463	-0.812902	0.330908	-2.45658	0.0140268	0.121031	ENSBTAG00000038536
189.582	0.53131	0.216284	2.45654	0.0140284	0.121031	ENSBTAG00000004108
54.5256	1.91304	0.778808	2.45636	0.0140351	0.121031	ENSBTAG00000011616
2411.51	0.277491	0.112945	2.45687	0.0140153	0.121031	ENSBTAG00000009969
6321.71	0.264893	0.107857	2.45595	0.0140512	0.121085	ENSBTAG00000000599
223.779	-0.908464	0.370036	-2.45507	0.0140858	0.121265	ENSBTAG00000010345
28.5514	-1.11841	0.455578	-2.45492	0.0140916	0.121265	ENSBTAG00000020209
52.6504	-1.23839	0.50466	-2.45392	0.0141309	0.121434	ENSBTAG00000016028
28.0787	-1.41638	0.577167	-2.45403	0.0141265	0.121434	ENSBTAG00000018169
920.889	-0.639697	0.260892	-2.45196	0.014208	0.122011	ENSBTAG00000001546
3313.91	-0.285651	0.116519	-2.45154	0.0142248	0.122071	ENSBTAG00000021209
291.712	-0.712134	0.290972	-2.44743	0.0143878	0.123347	ENSBTAG00000046561
544.102	-0.404806	0.16541	-2.44729	0.0143935	0.123347	ENSBTAG00000000023
79.1374	0.806905	0.329891	2.44598	0.014446	0.123712	ENSBTAG00000049855
3054.95	0.403585	0.165037	2.44542	0.0144684	0.123817	ENSBTAG00000007332
1486.49	0.624813	0.255566	2.44482	0.0144923	0.123936	ENSBTAG00000024097
25.0813	1.18979	0.486736	2.44442	0.0145085	0.123989	ENSBTAG00000054227
3844.24	-0.311717	0.127571	-2.44347	0.0145467	0.12423	ENSBTAG00000047834
1954.6	0.316702	0.129668	2.44241	0.0145895	0.124509	ENSBTAG00000005808
546.65	-0.61755	0.253036	-2.44057	0.0146642	0.124888	ENSBTAG00000020180
97.3141	-0.774534	0.317327	-2.44081	0.0146544	0.124888	ENSBTAG00000054533
553.604	0.332287	0.13613	2.44095	0.0146486	0.124888	ENSBTAG00000017530
243.676	-0.553752	0.226973	-2.43973	0.0146982	0.125046	ENSBTAG00000006491
120.638	0.632327	0.259192	2.43961	0.014703	0.125046	ENSBTAG00000007166
296.132	-0.415936	0.170528	-2.4391	0.0147237	0.12505	ENSBTAG00000010533
792.122	-0.777349	0.318683	-2.43926	0.0147175	0.12505	ENSBTAG00000039292
35.7658	-0.993603	0.407592	-2.43774	0.0147794	0.125438	ENSBTAG00000013486
23.1646	1.40907	0.578145	2.43724	0.0148001	0.125526	ENSBTAG00000049348
1284.99	0.315912	0.129754	2.43469	0.0149044	0.126238	ENSBTAG00000008251
217.873	-0.801053	0.329015	-2.4347	0.0149042	0.126238	ENSBTAG00000000671
1532.1	0.39518	0.162332	2.4344	0.0149166	0.126255	ENSBTAG00000055082
148.277	-0.755614	0.310556	-2.4331	0.0149702	0.126342	ENSBTAG00000031069
392.792	0.494621	0.203326	2.43265	0.0149887	0.126342	ENSBTAG00000012634
201.153	0.458066	0.188248	2.43331	0.0149614	0.126342	ENSBTAG00000012880
38.346	-1.03221	0.424156	-2.43357	0.0149508	0.126342	ENSBTAG00000045795
2715.22	-0.448407	0.184345	-2.43244	0.0149975	0.126342	ENSBTAG00000007893
1144.9	-0.351474	0.144413	-2.43382	0.0149406	0.126342	ENSBTAG00000010863
256021	-0.347414	0.142826	-2.43242	0.0149983	0.126342	ENSBTAG00000043561
366.873	-0.384823	0.158293	-2.43108	0.0150538	0.126723	ENSBTAG00000016230
1092.4	-0.573169	0.23584	-2.43033	0.015085	0.126899	ENSBTAG00000014140
1978.51	0.401856	0.165396	2.42966	0.015113	0.127048	ENSBTAG00000009677
3797.9	0.427244	0.175864	2.4294	0.0151238	0.127052	ENSBTAG00000016264
307.033	0.466028	0.191897	2.42854	0.0151598	0.127268	ENSBTAG00000011879
1679.38	0.339046	0.139668	2.42751	0.0152027	0.127469	ENSBTAG00000011699
93.6253	-0.875698	0.360747	-2.42746	0.015205	0.127469	ENSBTAG00000045791
331.709	0.422783	0.174183	2.42723	0.0152146	0.127469	ENSBTAG00000021799
2361.64	-0.321154	0.13234	-2.42674	0.0152354	0.127509	ENSBTAG00000002960
571.362	0.420184	0.173156	2.42662	0.01524	0.127509	ENSBTAG00000053687
105.894	-0.578479	0.238478	-2.42571	0.0152785	0.127744	ENSBTAG00000052707
216.172	-0.604026	0.249138	-2.42447	0.0153309	0.127764	ENSBTAG00000020806
1098.98	-0.607787	0.250599	-2.42534	0.0152941	0.127764	ENSBTAG00000012432
47.6533	-0.871727	0.359556	-2.42445	0.0153314	0.127764	ENSBTAG00000004663
741.506	-0.464862	0.191702	-2.42492	0.0153119	0.127764	ENSBTAG00000026953
816.661	-0.473762	0.195412	-2.42443	0.0153324	0.127764	ENSBTAG00000031886
168.191	-0.581694	0.239961	-2.42412	0.0153457	0.127788	ENSBTAG00000011580
973.117	-0.310657	0.128251	-2.42226	0.0154245	0.128357	ENSBTAG00000017244
2851.39	0.341292	0.140959	2.42121	0.0154689	0.128641	ENSBTAG00000031441
177.677	-0.620091	0.256302	-2.41937	0.0155474	0.129206	ENSBTAG00000012128
335.352	-0.558296	0.2308	-2.41896	0.0155649	0.129263	ENSBTAG00000005068
683.653	-0.469526	0.194121	-2.41872	0.0155751	0.129263	ENSBTAG00000000871
22.9763	-1.14195	0.472264	-2.41804	0.0156042	0.129418	ENSBTAG00000000942
375.148	-0.570371	0.236043	-2.41639	0.0156753	0.129462	ENSBTAG00000015196
130.088	-0.605013	0.250523	-2.415	0.0157352	0.129462	ENSBTAG00000052491
131.088	-0.541345	0.224023	-2.41647	0.0156718	0.129462	ENSBTAG00000019232
63.2421	0.756925	0.313283	2.41611	0.0156874	0.129462	ENSBTAG00000001099
789.603	-0.600717	0.248707	-2.41536	0.0157195	0.129462	ENSBTAG00000053598
582.652	-0.421024	0.174265	-2.416	0.0156922	0.129462	ENSBTAG00000020004
360.123	-0.606674	0.251144	-2.41564	0.0157076	0.129462	ENSBTAG00000014076
540.99	-0.46064	0.190677	-2.41581	0.0157002	0.129462	ENSBTAG00000004881
249.692	0.476093	0.196945	2.41739	0.0156322	0.129462	ENSBTAG00000019674
1130.87	-0.296735	0.122809	-2.41624	0.0156818	0.129462	ENSBTAG00000013238
1479.09	0.290409	0.120243	2.41519	0.0157269	0.129462	ENSBTAG00000019443
178.028	0.49949	0.206775	2.41562	0.0157084	0.129462	ENSBTAG00000005339
443.651	-0.450466	0.186616	-2.41387	0.0157842	0.129768	ENSBTAG00000006909
66.659	0.765106	0.31699	2.41366	0.0157933	0.129768	ENSBTAG00000007693
117.821	-0.656485	0.272031	-2.41327	0.0158099	0.129783	ENSBTAG00000021697
171.051	-0.540159	0.223842	-2.41313	0.0158162	0.129783	ENSBTAG00000049469
585.655	0.372536	0.15446	2.41186	0.0158715	0.13015	ENSBTAG00000019871
2589.49	0.605861	0.251276	2.41114	0.0159028	0.130321	ENSBTAG00000017143
688.616	0.449683	0.186546	2.41058	0.0159271	0.130347	ENSBTAG00000013462
343.831	0.399686	0.165802	2.41062	0.0159254	0.130347	ENSBTAG00000006199
205.593	-0.610346	0.253223	-2.41031	0.0159391	0.130359	ENSBTAG00000017727
133.113	-0.674712	0.28018	-2.40814	0.016034	0.130789	ENSBTAG00000010884
147.418	-0.530161	0.220104	-2.40868	0.0160102	0.130789	ENSBTAG00000015602
477.495	-0.363967	0.151137	-2.40819	0.0160318	0.130789	ENSBTAG00000020379
920.353	-0.449949	0.18683	-2.40834	0.0160253	0.130789	ENSBTAG00000007422
1129.19	-0.793461	0.32956	-2.40763	0.0160563	0.130884	ENSBTAG00000006223
586.632	-0.650478	0.270208	-2.40733	0.0160697	0.130908	ENSBTAG00000021778
4778.26	0.320203	0.133064	2.40637	0.0161118	0.131165	ENSBTAG00000014093
1758.62	0.313129	0.130146	2.40598	0.0161291	0.131219	ENSBTAG00000019714
681.719	-0.483981	0.201241	-2.40499	0.0161731	0.13149	ENSBTAG00000002612
3045.52	-0.482219	0.200545	-2.40454	0.0161927	0.131563	ENSBTAG00000007806
384.253	-0.624099	0.259595	-2.40413	0.0162111	0.131626	ENSBTAG00000001578
739.291	0.325981	0.135741	2.40149	0.0163284	0.132183	ENSBTAG00000018498
145.539	-0.68434	0.284977	-2.40139	0.0163331	0.132183	ENSBTAG00000012557
128.833	0.982559	0.409099	2.40176	0.0163162	0.132183	ENSBTAG00000052465
2776.97	-0.430167	0.179069	-2.40224	0.0162951	0.132183	ENSBTAG00000001632
671.311	0.336631	0.140178	2.40145	0.0163301	0.132183	ENSBTAG00000016950
949.187	-0.464809	0.193628	-2.40053	0.0163713	0.132232	ENSBTAG00000015625
2418.38	-0.341068	0.142068	-2.40074	0.0163622	0.132232	ENSBTAG00000021986
52361.8	0.600531	0.250157	2.40062	0.0163674	0.132232	ENSBTAG00000017863
454.697	-0.454238	0.189315	-2.39938	0.0164229	0.132562	ENSBTAG00000014874
2139.04	-0.331192	0.138093	-2.39833	0.0164701	0.132856	ENSBTAG00000020423
2185.67	-0.483828	0.201815	-2.39739	0.0165125	0.133112	ENSBTAG00000039993
603.377	0.341898	0.14272	2.39558	0.0165939	0.133681	ENSBTAG00000013988
1174.35	0.36899	0.154064	2.39505	0.0166182	0.13379	ENSBTAG00000014349
1187.45	-0.353117	0.147464	-2.3946	0.0166386	0.133818	ENSBTAG00000000005
699.182	-0.444813	0.185765	-2.39449	0.0166434	0.133818	ENSBTAG00000000423
765.525	0.796901	0.332973	2.39329	0.0166979	0.134169	ENSBTAG00000025462
1045.17	0.590911	0.246966	2.39269	0.0167255	0.134304	ENSBTAG00000047632
169.32	-0.858232	0.358848	-2.39163	0.0167737	0.134604	ENSBTAG00000011894
61.8451	0.856458	0.358279	2.39048	0.0168265	0.13494	ENSBTAG00000004458
222.625	0.454866	0.190322	2.38998	0.0168495	0.135036	ENSBTAG00000008801
530.299	-0.50471	0.21133	-2.38826	0.0169284	0.135424	ENSBTAG00000000555
634.261	-0.466943	0.19552	-2.38821	0.0169306	0.135424	ENSBTAG00000002645
2029.02	0.417958	0.175009	2.38821	0.0169308	0.135424	ENSBTAG00000021227
588.557	-0.374098	0.156664	-2.3879	0.0169448	0.135449	ENSBTAG00000010826
531.771	-0.324675	0.136001	-2.38729	0.016973	0.135499	ENSBTAG00000011642
907.96	0.358037	0.149974	2.38732	0.0169717	0.135499	ENSBTAG00000047031
39.853	0.916102	0.383806	2.38689	0.0169916	0.13556	ENSBTAG00000049230
520.85	0.356071	0.149244	2.38582	0.0170409	0.135866	ENSBTAG00000010715
602.089	0.428634	0.179705	2.38521	0.0170692	0.136004	ENSBTAG00000021927
524.013	0.576296	0.241843	2.38293	0.0171753	0.136761	ENSBTAG00000012989
1611.6	0.357335	0.150083	2.38092	0.0172694	0.137333	ENSBTAG00000006075
43.5821	0.83231	0.349541	2.38116	0.0172584	0.137333	ENSBTAG00000022379
768.939	-0.341242	0.14334	-2.38065	0.0172823	0.137348	ENSBTAG00000017283
492.287	-0.336602	0.141504	-2.37875	0.0173715	0.137968	ENSBTAG00000037913
50.4422	0.908842	0.382143	2.37828	0.0173938	0.138056	ENSBTAG00000049622
294.383	-0.461898	0.194481	-2.37502	0.0175478	0.139189	ENSBTAG00000009141
5456.8	-0.386329	0.162747	-2.3738	0.0176061	0.139562	ENSBTAG00000006122
803.582	-0.483585	0.203781	-2.37306	0.0176415	0.139751	ENSBTAG00000008457
1728.24	-0.559396	0.235751	-2.37283	0.0176525	0.139751	ENSBTAG00000002296
3215.75	0.354497	0.149435	2.37224	0.0176804	0.139882	ENSBTAG00000018631
200.939	-0.728415	0.307235	-2.37087	0.0177463	0.140314	ENSBTAG00000018888
46.616	1.48577	0.626896	2.37005	0.0177858	0.140536	ENSBTAG00000035530
1048.66	0.328412	0.138583	2.36978	0.0177984	0.140546	ENSBTAG00000036224
294.062	-0.536725	0.22653	-2.36933	0.0178202	0.140628	ENSBTAG00000039426
411.403	-0.498151	0.210333	-2.3684	0.0178654	0.140895	ENSBTAG00000001017
2986.89	0.26853	0.113456	2.36681	0.0179422	0.14132	ENSBTAG00000018153
144.92	-0.958244	0.404845	-2.36694	0.0179359	0.14132	ENSBTAG00000031741
867.638	-0.423582	0.17899	-2.36652	0.0179563	0.141341	ENSBTAG00000007441
33.1006	1.04761	0.443027	2.36467	0.018046	0.141957	ENSBTAG00000030855
25.5746	1.39613	0.590838	2.36296	0.0181296	0.142524	ENSBTAG00000006262
1639.76	-0.384497	0.162818	-2.36152	0.0182003	0.142647	ENSBTAG00000014041
122.178	0.513221	0.217353	2.36123	0.0182144	0.142647	ENSBTAG00000004112
262.63	-0.441107	0.186786	-2.36156	0.0181983	0.142647	ENSBTAG00000051325
362.904	-0.384044	0.162588	-2.36208	0.0181729	0.142647	ENSBTAG00000014478
469.567	0.396439	0.167885	2.36137	0.0182074	0.142647	ENSBTAG00000007003
65.2334	0.802608	0.339757	2.3623	0.0181619	0.142647	ENSBTAG00000040277
1109.87	0.284588	0.12054	2.36094	0.0182289	0.14267	ENSBTAG00000012587
2145.5	0.413173	0.175082	2.35988	0.018281	0.142987	ENSBTAG00000006085
43.6932	1.13832	0.48264	2.35852	0.0183477	0.143342	ENSBTAG00000020269
611.542	-0.503175	0.213353	-2.35842	0.018353	0.143342	ENSBTAG00000032982
4837.16	1.37613	0.583536	2.35825	0.0183611	0.143342	ENSBTAG00000050723
797.167	0.528366	0.224126	2.35745	0.0184009	0.143562	ENSBTAG00000008956
809.564	0.296442	0.125775	2.35693	0.0184268	0.143583	ENSBTAG00000010271
112.59	-0.759905	0.322388	-2.35711	0.0184177	0.143583	ENSBTAG00000012566
926.879	0.368079	0.156204	2.35641	0.0184528	0.143694	ENSBTAG00000019166
589.792	0.475675	0.20191	2.35588	0.018479	0.143808	ENSBTAG00000018281
470.467	0.426037	0.180905	2.35504	0.0185209	0.144044	ENSBTAG00000045784
669.822	2.18065	0.926126	2.35459	0.0185431	0.144126	ENSBTAG00000051730
71.3454	-1.06844	0.453869	-2.35406	0.0185695	0.14424	ENSBTAG00000040058
1775.58	-0.467607	0.198695	-2.35339	0.0186032	0.144411	ENSBTAG00000014091
383.36	0.412024	0.175165	2.35221	0.0186624	0.144605	ENSBTAG00000014095
407.589	0.353424	0.150253	2.35219	0.0186633	0.144605	ENSBTAG00000038691
2029.18	0.357806	0.152089	2.35262	0.0186419	0.144605	ENSBTAG00000011149
906.691	0.424639	0.180572	2.35163	0.0186913	0.144634	ENSBTAG00000006165
28.0154	-0.951397	0.404602	-2.35144	0.018701	0.144634	ENSBTAG00000009502
803.851	0.321613	0.136788	2.35119	0.0187137	0.144634	ENSBTAG00000007757
1599.24	0.292427	0.124372	2.35122	0.0187119	0.144634	ENSBTAG00000023610
4078.83	-0.38555	0.164023	-2.35059	0.0187436	0.144684	ENSBTAG00000016260
327.687	-0.433753	0.184523	-2.35067	0.0187394	0.144684	ENSBTAG00000011045
1012.5	-0.307292	0.130748	-2.35025	0.0187607	0.144725	ENSBTAG00000014351
5309.74	0.340876	0.145062	2.34987	0.0187802	0.144786	ENSBTAG00000017636
3475.63	0.644803	0.274468	2.34929	0.0188095	0.144921	ENSBTAG00000040116
173.193	2.30901	0.983094	2.34872	0.0188383	0.145052	ENSBTAG00000054702
1086.67	-0.406665	0.173265	-2.34707	0.0189217	0.145441	ENSBTAG00000000492
8615.42	0.334448	0.142513	2.34679	0.0189358	0.145441	ENSBTAG00000020757
2383.7	0.307198	0.130901	2.3468	0.0189354	0.145441	ENSBTAG00000016105
545.343	-0.536049	0.228414	-2.34683	0.0189338	0.145441	ENSBTAG00000014339
923.666	0.361405	0.154022	2.34645	0.0189533	0.145485	ENSBTAG00000010334
491.047	-0.510782	0.217705	-2.34621	0.0189654	0.145487	ENSBTAG00000016462
1807.23	0.295283	0.125906	2.34526	0.0190138	0.145769	ENSBTAG00000052323
20015.8	2.2912	0.977184	2.3447	0.0190426	0.14587	ENSBTAG00000048135
5257.28	0.733715	0.312946	2.34454	0.0190507	0.14587	ENSBTAG00000052720
633.76	0.337339	0.143949	2.34346	0.0191057	0.146201	ENSBTAG00000018343
137.556	0.63631	0.271569	2.34308	0.0191251	0.146223	ENSBTAG00000023106
731.628	0.372881	0.159151	2.34294	0.0191322	0.146223	ENSBTAG00000012744
948.549	0.32649	0.139406	2.34201	0.0191802	0.146499	ENSBTAG00000009426
54.4101	1.34227	0.573196	2.34173	0.0191948	0.14652	ENSBTAG00000031351
672.456	0.327215	0.139753	2.34139	0.0192121	0.146562	ENSBTAG00000019419
121.542	0.532933	0.227639	2.34113	0.0192255	0.146574	ENSBTAG00000045504
152.582	-0.464906	0.19862	-2.34068	0.0192488	0.146628	ENSBTAG00000002112
484.008	0.370161	0.158153	2.34053	0.0192564	0.146628	ENSBTAG00000014822
241.544	-0.433386	0.185254	-2.33942	0.0193137	0.146974	ENSBTAG00000020937
59.8496	0.758911	0.324568	2.33822	0.0193758	0.147291	ENSBTAG00000021836
444.736	0.567155	0.242565	2.33816	0.0193791	0.147291	ENSBTAG00000019150
2328.93	0.369667	0.158151	2.33742	0.0194171	0.147323	ENSBTAG00000025450
3397.92	0.41007	0.175418	2.33768	0.019404	0.147323	ENSBTAG00000021144
143.381	0.555595	0.237699	2.33739	0.0194191	0.147323	ENSBTAG00000005635
141.873	0.561613	0.240341	2.33674	0.0194529	0.147398	ENSBTAG00000010394
475.359	-0.768666	0.328927	-2.33689	0.019445	0.147398	ENSBTAG00000017597
449.381	-0.372741	0.159608	-2.33535	0.019525	0.147674	ENSBTAG00000010437
62.9744	1.21409	0.519786	2.33574	0.0195047	0.147674	ENSBTAG00000046944
1031.03	0.51531	0.220636	2.33557	0.0195138	0.147674	ENSBTAG00000001338
933.373	-0.405011	0.173448	-2.33506	0.0195402	0.147698	ENSBTAG00000006893
169.531	0.484973	0.207752	2.33438	0.0195757	0.147876	ENSBTAG00000002100
11881	0.309938	0.13281	2.3337	0.0196114	0.148055	ENSBTAG00000004349
564.674	-0.51348	0.220177	-2.33212	0.0196943	0.148409	ENSBTAG00000007871
4233.87	-0.3864	0.165682	-2.33217	0.0196915	0.148409	ENSBTAG00000020281
1913.44	-0.352131	0.150985	-2.33223	0.0196884	0.148409	ENSBTAG00000007960
117.787	0.708365	0.303992	2.33021	0.019795	0.149077	ENSBTAG00000006073
140.968	0.736076	0.316046	2.32901	0.0198584	0.149447	ENSBTAG00000017407
76.3017	-0.666713	0.286287	-2.32883	0.0198682	0.149447	ENSBTAG00000001213
491.424	-0.504571	0.216758	-2.32781	0.0199224	0.149581	ENSBTAG00000006920
301.095	-0.384911	0.165326	-2.32819	0.019902	0.149581	ENSBTAG00000004039
231.845	0.6042	0.259545	2.32792	0.0199163	0.149581	ENSBTAG00000045854
400.841	0.417538	0.179391	2.32753	0.0199369	0.149599	ENSBTAG00000035662
897.728	-0.385301	0.165574	-2.32705	0.0199623	0.149699	ENSBTAG00000012828
1411.82	-0.391953	0.168469	-2.32656	0.0199887	0.149716	ENSBTAG00000021976
99.2104	-0.627718	0.269784	-2.32674	0.0199792	0.149716	ENSBTAG00000005083
60.2248	-0.836411	0.359643	-2.32567	0.0200362	0.149981	ENSBTAG00000035705
557.281	0.588882	0.253277	2.32505	0.0200691	0.150136	ENSBTAG00000018857
1635.28	0.37844	0.162807	2.32447	0.0201002	0.150278	ENSBTAG00000013329
728.834	-0.493929	0.212565	-2.32366	0.0201439	0.150514	ENSBTAG00000031473
173.933	0.438867	0.188964	2.32249	0.0202065	0.15089	ENSBTAG00000011854
70.9326	0.924386	0.398059	2.32223	0.0202203	0.150902	ENSBTAG00000018446
409.362	-0.41273	0.177786	-2.32149	0.0202602	0.151109	ENSBTAG00000021967
227.474	-0.759739	0.327306	-2.32119	0.0202768	0.151141	ENSBTAG00000002290
469.399	-0.652927	0.281355	-2.32065	0.0203057	0.151232	ENSBTAG00000014665
7911.18	-0.353835	0.152482	-2.32051	0.0203135	0.151232	ENSBTAG00000013060
37.2823	0.92915	0.400699	2.31882	0.0204048	0.151729	ENSBTAG00000003560
48.7886	-0.986029	0.425221	-2.31886	0.0204025	0.151729	ENSBTAG00000007714
1037.89	-0.469575	0.202561	-2.31819	0.0204389	0.151892	ENSBTAG00000000586
345.821	-0.748096	0.322946	-2.31648	0.0205322	0.152493	ENSBTAG00000001403
544.967	0.317003	0.136887	2.3158	0.020569	0.152675	ENSBTAG00000009914
614.88	0.420479	0.181606	2.31533	0.0205948	0.152703	ENSBTAG00000017463
2960.46	0.340773	0.147207	2.31492	0.0206172	0.152703	ENSBTAG00000001394
3297.55	0.2749	0.118768	2.3146	0.0206346	0.152703	ENSBTAG00000012242
1971.38	0.352041	0.152082	2.31481	0.0206235	0.152703	ENSBTAG00000014583
1624.48	0.324707	0.140267	2.31492	0.0206175	0.152703	ENSBTAG00000020447
1901.89	-0.429386	0.185543	-2.31422	0.0206559	0.15277	ENSBTAG00000014843
356.698	0.439334	0.189874	2.31382	0.0206778	0.15284	ENSBTAG00000011880
218.916	-0.652673	0.282117	-2.31348	0.0206962	0.152885	ENSBTAG00000021997
2559.79	0.38564	0.166726	2.31302	0.0207216	0.152981	ENSBTAG00000005816
205.6	-0.592578	0.256224	-2.31273	0.0207375	0.152986	ENSBTAG00000001034
1375.92	-0.574799	0.248559	-2.31252	0.0207489	0.152986	ENSBTAG00000001644
606.281	1.03439	0.447337	2.31233	0.0207594	0.152986	ENSBTAG00000015821
240.805	0.403812	0.174711	2.31131	0.0208156	0.153126	ENSBTAG00000011140
123.197	0.547929	0.23702	2.31174	0.020792	0.153126	ENSBTAG00000045776
1473.76	-0.310349	0.134271	-2.31137	0.0208126	0.153126	ENSBTAG00000022681
355.53	-0.5624	0.243482	-2.30982	0.0208982	0.153338	ENSBTAG00000001395
1621.48	-0.669315	0.289722	-2.31019	0.0208774	0.153338	ENSBTAG00000005990
210.817	-0.465941	0.20171	-2.30996	0.0208905	0.153338	ENSBTAG00000022003
299.253	-0.481397	0.208427	-2.30967	0.0209064	0.153338	ENSBTAG00000053703
1095	0.295144	0.127759	2.31016	0.0208792	0.153338	ENSBTAG00000012739
99.9677	-0.667628	0.289091	-2.3094	0.0209211	0.153356	ENSBTAG00000039815
2059.26	-0.258596	0.112025	-2.30839	0.0209775	0.153671	ENSBTAG00000010649
582.554	0.397427	0.172183	2.30817	0.0209898	0.153671	ENSBTAG00000013340
36800.6	-0.423407	0.183455	-2.30796	0.0210014	0.153671	ENSBTAG00000043563
7921.17	1.57303	0.681706	2.30749	0.0210274	0.15377	ENSBTAG00000005146
287.767	-0.573948	0.248767	-2.30717	0.0210452	0.153809	ENSBTAG00000008548
226.063	0.541831	0.234924	2.30641	0.0210878	0.15403	ENSBTAG00000010360
8001.88	0.6418	0.278373	2.30554	0.0211363	0.154111	ENSBTAG00000055197
39.6691	1.14569	0.496928	2.30554	0.0211362	0.154111	ENSBTAG00000042684
77.0488	0.673787	0.292207	2.30586	0.0211187	0.154111	ENSBTAG00000039962
186.148	-0.468764	0.203374	-2.30493	0.0211704	0.154208	ENSBTAG00000021000
358.488	-0.669114	0.290306	-2.30486	0.0211746	0.154208	ENSBTAG00000010196
774.877	0.410254	0.178064	2.30397	0.0212243	0.15442	ENSBTAG00000008812
477.7	0.406015	0.17623	2.30389	0.0212287	0.15442	ENSBTAG00000032557
1804.65	0.526103	0.228383	2.3036	0.021245	0.15443	ENSBTAG00000016595
191.9	0.736535	0.319757	2.30342	0.0212551	0.15443	ENSBTAG00000053097
1490.12	0.323087	0.140281	2.30315	0.0212703	0.15445	ENSBTAG00000000639
174.106	0.581922	0.252696	2.30286	0.0212868	0.154479	ENSBTAG00000046111
928.522	0.334075	0.145094	2.30247	0.0213084	0.154483	ENSBTAG00000007623
226.935	0.694725	0.301739	2.30241	0.0213123	0.154483	ENSBTAG00000000067
1160.45	0.317497	0.137929	2.30189	0.0213414	0.154603	ENSBTAG00000044040
352.607	-0.385305	0.167424	-2.30136	0.0213711	0.154727	ENSBTAG00000008525
55.1778	0.696963	0.30307	2.29968	0.0214663	0.154828	ENSBTAG00000016619
387.893	-0.415886	0.180832	-2.29985	0.0214568	0.154828	ENSBTAG00000013600
152.375	-0.585843	0.254762	-2.29957	0.0214726	0.154828	ENSBTAG00000002363
392.206	0.34851	0.151523	2.30005	0.0214454	0.154828	ENSBTAG00000012291
201.216	-0.562852	0.244645	-2.30069	0.0214094	0.154828	ENSBTAG00000004098
609.08	0.898503	0.390609	2.30026	0.0214334	0.154828	ENSBTAG00000013201
174.449	-1.14795	0.499164	-2.29975	0.0214626	0.154828	ENSBTAG00000031355
23.7479	-1.1628	0.505727	-2.29927	0.0214898	0.154862	ENSBTAG00000001838
475.38	-0.607529	0.264269	-2.2989	0.0215104	0.15492	ENSBTAG00000002460
113.9	0.595059	0.258875	2.29864	0.0215255	0.154939	ENSBTAG00000008765
2015.31	0.275475	0.11988	2.29792	0.0215662	0.155141	ENSBTAG00000026962
714.621	-0.408811	0.177984	-2.29691	0.0216242	0.155276	ENSBTAG00000020626
216.51	-0.72764	0.316805	-2.29681	0.0216296	0.155276	ENSBTAG00000003885
2073.42	-0.294805	0.128344	-2.29698	0.0216197	0.155276	ENSBTAG00000007696
122.593	0.552455	0.240542	2.29671	0.0216351	0.155276	ENSBTAG00000006804
1077.03	-0.34707	0.151221	-2.29512	0.021726	0.155317	ENSBTAG00000019794
567.799	-0.413835	0.180253	-2.29585	0.0216845	0.155317	ENSBTAG00000019329
896.349	0.470956	0.205203	2.29508	0.0217288	0.155317	ENSBTAG00000003043
513.78	0.428277	0.186554	2.29573	0.0216914	0.155317	ENSBTAG00000008964
800.227	-0.368228	0.160419	-2.29542	0.021709	0.155317	ENSBTAG00000023218
306.81	-0.593978	0.258705	-2.29596	0.0216779	0.155317	ENSBTAG00000022109
698.673	-0.624666	0.272155	-2.29526	0.0217184	0.155317	ENSBTAG00000017213
581.709	-0.589485	0.256985	-2.29385	0.0217993	0.155643	ENSBTAG00000013843
88.6443	-0.617072	0.269012	-2.29384	0.0217995	0.155643	ENSBTAG00000003102
5594.17	-0.717684	0.312909	-2.29359	0.021814	0.155656	ENSBTAG00000011105
1801.28	-0.472073	0.205885	-2.29289	0.0218541	0.155852	ENSBTAG00000007595
2129.85	0.343872	0.150041	2.29186	0.021914	0.156189	ENSBTAG00000047747
317.541	0.488752	0.213328	2.29108	0.0219589	0.156329	ENSBTAG00000010591
59.8228	-0.874223	0.381559	-2.29119	0.0219525	0.156329	ENSBTAG00000022530
328.196	0.353127	0.154152	2.29078	0.0219763	0.156363	ENSBTAG00000006638
2770.92	0.408637	0.178528	2.28893	0.0220836	0.156676	ENSBTAG00000025848
91.8418	-0.614911	0.268641	-2.28897	0.022081	0.156676	ENSBTAG00000021201
596.721	0.438278	0.191446	2.2893	0.0220621	0.156676	ENSBTAG00000003914
4337.28	-0.344117	0.150301	-2.28952	0.0220494	0.156676	ENSBTAG00000006027
2673.48	0.410122	0.179139	2.2894	0.022056	0.156676	ENSBTAG00000014433
1172.93	-0.463116	0.202376	-2.28839	0.0221146	0.156716	ENSBTAG00000005661
926.743	0.590796	0.258153	2.28855	0.0221053	0.156716	ENSBTAG00000005647
831.461	-0.446573	0.195209	-2.28767	0.0221569	0.156926	ENSBTAG00000017573
17422.5	0.344983	0.150827	2.28727	0.02218	0.156952	ENSBTAG00000002549
11234.1	-0.525649	0.229852	-2.2869	0.0222017	0.156952	ENSBTAG00000017135
2628.85	0.329853	0.144253	2.28662	0.0222179	0.156952	ENSBTAG00000000312
72.0955	-1.09672	0.479694	-2.2863	0.0222368	0.156952	ENSBTAG00000023464
464.429	0.473068	0.206844	2.28707	0.0221915	0.156952	ENSBTAG00000005819
1043.43	-0.441661	0.193175	-2.28633	0.022235	0.156952	ENSBTAG00000030174
163.072	-0.718199	0.31432	-2.28493	0.022317	0.157429	ENSBTAG00000049545
396.901	0.595211	0.260554	2.2844	0.0223478	0.157556	ENSBTAG00000008597
9030.48	0.283003	0.123906	2.28402	0.0223705	0.157626	ENSBTAG00000000215
6070.81	0.27398	0.12001	2.28299	0.0224311	0.157963	ENSBTAG00000014872
344.031	-0.782835	0.34309	-2.28172	0.022506	0.158358	ENSBTAG00000000995
6463.71	0.274568	0.12034	2.2816	0.0225128	0.158358	ENSBTAG00000051907
38.9204	-0.806237	0.353537	-2.28049	0.0225789	0.158642	ENSBTAG00000019808
393.577	0.463175	0.203087	2.28068	0.0225675	0.158642	ENSBTAG00000020132
139.889	0.60139	0.263751	2.28015	0.0225991	0.158694	ENSBTAG00000048125
2845.31	0.254466	0.111618	2.2798	0.0226197	0.158749	ENSBTAG00000021288
637.25	-1.70971	0.750067	-2.27941	0.0226426	0.158819	ENSBTAG00000014042
192.291	0.580963	0.254947	2.27876	0.0226812	0.159	ENSBTAG00000000157
1189.12	-0.4109	0.180385	-2.2779	0.0227327	0.159271	ENSBTAG00000016838
54.2	-0.892475	0.391849	-2.2776	0.0227506	0.159306	ENSBTAG00000053365
59.1834	0.97586	0.428584	2.27694	0.0227899	0.159392	ENSBTAG00000021019
1702.55	-0.386053	0.169534	-2.27715	0.0227774	0.159392	ENSBTAG00000002280
1554.72	0.339728	0.149217	2.27674	0.0228016	0.159392	ENSBTAG00000017267
276.046	0.421456	0.185241	2.27517	0.0228955	0.159417	ENSBTAG00000020607
467.127	-0.406911	0.178789	-2.27594	0.0228499	0.159417	ENSBTAG00000017258
20216.7	0.294816	0.129531	2.27603	0.022844	0.159417	ENSBTAG00000014731
121.779	-0.634303	0.278761	-2.27544	0.0228797	0.159417	ENSBTAG00000009138
11617.6	0.303347	0.133325	2.27524	0.0228913	0.159417	ENSBTAG00000002633
553.425	-0.329464	0.144746	-2.27615	0.0228371	0.159417	ENSBTAG00000007427
806.344	0.299484	0.131627	2.27525	0.0228911	0.159417	ENSBTAG00000005057
105.496	-0.602095	0.264682	-2.27478	0.0229191	0.159492	ENSBTAG00000009436
3628.95	-0.30889	0.135828	-2.27413	0.0229584	0.159587	ENSBTAG00000021653
91.4007	-0.805442	0.354177	-2.27412	0.0229585	0.159587	ENSBTAG00000001808
892.152	0.375888	0.165355	2.27322	0.0230127	0.159874	ENSBTAG00000047606
1665.66	-0.478188	0.210451	-2.2722	0.0230743	0.160078	ENSBTAG00000005029
3895.02	0.279032	0.122816	2.27196	0.0230891	0.160078	ENSBTAG00000001941
115.637	-0.528973	0.23278	-2.27242	0.0230615	0.160078	ENSBTAG00000006805
401.504	-0.779079	0.342923	-2.27188	0.0230939	0.160078	ENSBTAG00000006353
4710.83	0.446638	0.196691	2.27076	0.0231615	0.160457	ENSBTAG00000018073
492.559	0.658144	0.289886	2.27036	0.023186	0.160536	ENSBTAG00000044071
3119.1	-0.445212	0.196131	-2.26997	0.0232095	0.160609	ENSBTAG00000008403
2185.88	-0.407512	0.179599	-2.26901	0.0232679	0.160853	ENSBTAG00000046959
584.543	-0.559875	0.246754	-2.26896	0.0232707	0.160853	ENSBTAG00000002416
1369.09	0.305486	0.134685	2.26815	0.0233201	0.160969	ENSBTAG00000000797
289.936	-0.372328	0.164163	-2.26804	0.0233266	0.160969	ENSBTAG00000014255
111.09	0.535868	0.236269	2.26804	0.0233265	0.160969	ENSBTAG00000020907
1501.06	0.29675	0.13088	2.26736	0.0233685	0.161168	ENSBTAG00000018283
222.053	0.441219	0.194637	2.26688	0.0233977	0.16128	ENSBTAG00000025540
580.697	-0.44996	0.198544	-2.26629	0.0234334	0.161436	ENSBTAG00000001483
66.145	-0.750548	0.331478	-2.26425	0.0235589	0.16176	ENSBTAG00000011095
669.812	-0.525962	0.232201	-2.26511	0.0235059	0.16176	ENSBTAG00000006759
546.514	0.746776	0.329782	2.26445	0.0235463	0.16176	ENSBTAG00000045861
178.468	-0.442493	0.195383	-2.26474	0.0235286	0.16176	ENSBTAG00000001919
1273.17	-0.507057	0.223864	-2.26503	0.0235111	0.16176	ENSBTAG00000021263
170.743	1.12294	0.495863	2.26462	0.0235361	0.16176	ENSBTAG00000052111
938.095	-0.304862	0.134726	-2.26283	0.0236463	0.161811	ENSBTAG00000017419
82.1108	-0.728019	0.321676	-2.2632	0.0236231	0.161811	ENSBTAG00000045086
89.627	0.840552	0.371301	2.2638	0.0235862	0.161811	ENSBTAG00000052972
1463.25	-0.30234	0.133648	-2.26222	0.0236841	0.161811	ENSBTAG00000008863
451.269	-0.374351	0.165461	-2.26247	0.0236682	0.161811	ENSBTAG00000015868
146.328	0.597462	0.264094	2.26231	0.0236783	0.161811	ENSBTAG00000048486
3338.06	-0.407786	0.180179	-2.26322	0.0236219	0.161811	ENSBTAG00000008453
1889.1	-0.247392	0.109348	-2.26242	0.0236715	0.161811	ENSBTAG00000001398
194.189	0.611215	0.27002	2.26359	0.0235993	0.161811	ENSBTAG00000001717
1351.34	0.348088	0.153885	2.262	0.0236972	0.161811	ENSBTAG00000006971
566.212	-0.533378	0.235844	-2.26157	0.0237239	0.16186	ENSBTAG00000012375
6451.32	0.469296	0.207538	2.26125	0.0237436	0.16186	ENSBTAG00000008573
1143	-0.275225	0.121704	-2.26144	0.0237322	0.16186	ENSBTAG00000019536
184.782	-0.509367	0.225306	-2.26078	0.0237729	0.16197	ENSBTAG00000010841
602.898	-0.568671	0.251562	-2.26056	0.0237864	0.161973	ENSBTAG00000016411
283.134	0.432148	0.191217	2.25999	0.0238218	0.161983	ENSBTAG00000013455
275.102	0.601487	0.266206	2.25948	0.0238534	0.161983	ENSBTAG00000020539
649.104	0.797351	0.352843	2.25979	0.0238345	0.161983	ENSBTAG00000050603
1472.94	0.462354	0.204613	2.25965	0.0238429	0.161983	ENSBTAG00000002457
473.997	-0.434518	0.192263	-2.26002	0.0238199	0.161983	ENSBTAG00000033731
133.446	-0.689425	0.305451	-2.25707	0.0240035	0.162694	ENSBTAG00000014798
9252.07	0.328019	0.145337	2.25696	0.0240107	0.162694	ENSBTAG00000017037
335.052	0.347357	0.153881	2.25731	0.0239885	0.162694	ENSBTAG00000031716
243.349	-0.593904	0.263078	-2.25752	0.0239756	0.162694	ENSBTAG00000049547
295.842	0.999596	0.44294	2.25673	0.0240249	0.162701	ENSBTAG00000039337
1081.7	0.372322	0.165001	2.25648	0.0240406	0.162718	ENSBTAG00000053918
2838.79	0.397004	0.176085	2.25461	0.0241579	0.163422	ENSBTAG00000013855
351.8	0.514373	0.228195	2.25409	0.0241903	0.163463	ENSBTAG00000011465
306.235	-0.455772	0.202191	-2.25417	0.0241854	0.163463	ENSBTAG00000027983
5348.29	0.30152	0.133811	2.25333	0.0242384	0.163698	ENSBTAG00000006495
1274.05	0.265626	0.117916	2.25267	0.0242797	0.163798	ENSBTAG00000001659
1021.29	-0.413939	0.183745	-2.25279	0.0242721	0.163798	ENSBTAG00000011834
31.2359	1.1493	0.510547	2.25111	0.0243784	0.164329	ENSBTAG00000001818
410.018	-0.395642	0.175762	-2.25101	0.0243849	0.164329	ENSBTAG00000052725
56.0323	0.733502	0.325906	2.25066	0.0244074	0.164391	ENSBTAG00000012443
533.478	-1.90658	0.847639	-2.24929	0.0244944	0.164887	ENSBTAG00000011027
120.966	-0.514238	0.228675	-2.24877	0.0245272	0.165018	ENSBTAG00000004709
1992.66	0.292398	0.130055	2.24826	0.0245598	0.165148	ENSBTAG00000017873
591.417	-0.495002	0.220222	-2.24774	0.0245927	0.165189	ENSBTAG00000014166
1779.63	0.323987	0.144134	2.24781	0.0245883	0.165189	ENSBTAG00000053107
281.955	0.406794	0.181022	2.2472	0.0246271	0.16524	ENSBTAG00000009956
296.75	-0.38916	0.173167	-2.24731	0.0246204	0.16524	ENSBTAG00000019924
370.346	0.745993	0.332001	2.24696	0.0246425	0.165255	ENSBTAG00000037800
287.343	-0.392814	0.174873	-2.24628	0.0246862	0.165417	ENSBTAG00000004460
390.334	0.47356	0.210857	2.24588	0.0247115	0.165417	ENSBTAG00000002564
3347.04	0.267445	0.119089	2.24576	0.0247193	0.165417	ENSBTAG00000010230
13036.6	0.358648	0.159701	2.24575	0.0247202	0.165417	ENSBTAG00000046248
187.045	-0.729282	0.324889	-2.24471	0.0247865	0.165591	ENSBTAG00000052658
3626.94	-0.330579	0.147268	-2.24475	0.0247842	0.165591	ENSBTAG00000017492
1199.8	-0.447426	0.199315	-2.24483	0.0247793	0.165591	ENSBTAG00000007236
380.16	-0.582646	0.259666	-2.24383	0.0248435	0.165809	ENSBTAG00000006901
74.5098	0.986143	0.439498	2.24379	0.0248458	0.165809	ENSBTAG00000026461
86.4294	-0.660758	0.294551	-2.24327	0.0248794	0.165943	ENSBTAG00000054239
215.381	-0.43666	0.194762	-2.24202	0.02496	0.166391	ENSBTAG00000005318
294.232	-0.405418	0.180983	-2.24009	0.0250851	0.167044	ENSBTAG00000003586
2805.99	0.340241	0.151901	2.23988	0.0250985	0.167044	ENSBTAG00000000203
694.575	-0.352645	0.157438	-2.23989	0.0250978	0.167044	ENSBTAG00000013917
1186.53	-0.46065	0.205684	-2.2396	0.0251167	0.167075	ENSBTAG00000015334
123.758	-0.535012	0.238912	-2.23937	0.0251317	0.167085	ENSBTAG00000010180
29.2004	0.927282	0.414775	2.23563	0.0253762	0.167202	ENSBTAG00000027213
461.243	-0.425788	0.190469	-2.23547	0.0253868	0.167202	ENSBTAG00000013937
218.898	-0.533605	0.238594	-2.23646	0.0253219	0.167202	ENSBTAG00000019256
62.7015	-0.736278	0.329436	-2.23497	0.0254196	0.167202	ENSBTAG00000051542
2599.1	0.324441	0.144963	2.2381	0.0252143	0.167202	ENSBTAG00000011765
389.394	-0.677974	0.30322	-2.23591	0.0253574	0.167202	ENSBTAG00000038490
2770.54	0.313622	0.140301	2.23535	0.0253947	0.167202	ENSBTAG00000006939
2852.35	-0.320986	0.143576	-2.23566	0.0253742	0.167202	ENSBTAG00000015249
579.782	0.300403	0.134273	2.23725	0.0252699	0.167202	ENSBTAG00000018883
66.8249	0.97501	0.435589	2.23837	0.0251968	0.167202	ENSBTAG00000012772
229.172	0.709666	0.317096	2.23802	0.02522	0.167202	ENSBTAG00000020713
397.097	0.338234	0.151303	2.23547	0.0253864	0.167202	ENSBTAG00000003566
292.294	-0.403079	0.180043	-2.2388	0.0251689	0.167202	ENSBTAG00000005893
669.185	-0.406459	0.181747	-2.2364	0.0253254	0.167202	ENSBTAG00000013284
34.5316	-0.921992	0.412289	-2.23627	0.0253338	0.167202	ENSBTAG00000002848
112.062	0.865948	0.387445	2.23502	0.025416	0.167202	ENSBTAG00000038132
460.232	-0.530197	0.23695	-2.23759	0.025248	0.167202	ENSBTAG00000008816
776.968	-0.337831	0.151031	-2.23683	0.0252974	0.167202	ENSBTAG00000004842
1841.43	-0.328628	0.14689	-2.23724	0.0252706	0.167202	ENSBTAG00000012904
610.228	-0.5639	0.252089	-2.23691	0.0252923	0.167202	ENSBTAG00000000773
655.361	0.387282	0.173308	2.23464	0.0254409	0.167217	ENSBTAG00000008396
305.711	-0.482725	0.216031	-2.23452	0.0254491	0.167217	ENSBTAG00000005328
1329.89	0.284994	0.127615	2.23324	0.0255333	0.167682	ENSBTAG00000004871
655.655	-0.650376	0.291357	-2.23223	0.0255997	0.168029	ENSBTAG00000007578
1199.59	0.559901	0.25091	2.23148	0.025649	0.168263	ENSBTAG00000008216
45206.1	0.254691	0.114178	2.23065	0.0257046	0.168538	ENSBTAG00000005477
261.827	-0.420186	0.188425	-2.22999	0.0257483	0.168556	ENSBTAG00000008987
115.46	0.511225	0.229232	2.23017	0.0257365	0.168556	ENSBTAG00000018479
271.496	-0.395632	0.177386	-2.23034	0.025725	0.168556	ENSBTAG00000013393
1318.83	0.295508	0.132557	2.22929	0.0257949	0.168744	ENSBTAG00000000646
98.7821	0.774013	0.347224	2.22914	0.0258043	0.168744	ENSBTAG00000031631
1665.61	-0.385721	0.173068	-2.22873	0.0258318	0.168775	ENSBTAG00000006801
411.002	0.407286	0.182749	2.22866	0.0258363	0.168775	ENSBTAG00000047214
66.1681	-0.669455	0.300489	-2.22789	0.025888	0.168911	ENSBTAG00000020611
333.573	0.338635	0.15204	2.22727	0.0259294	0.168911	ENSBTAG00000015567
5528.66	0.272696	0.122398	2.22795	0.0258842	0.168911	ENSBTAG00000018984
81.4917	-0.873627	0.392254	-2.2272	0.0259341	0.168911	ENSBTAG00000048873
100.793	0.584561	0.262473	2.22712	0.025939	0.168911	ENSBTAG00000013444
406.306	-0.516299	0.231797	-2.22737	0.0259222	0.168911	ENSBTAG00000011368
1039.71	0.438278	0.196898	2.22591	0.0260204	0.169085	ENSBTAG00000002953
70.0222	0.611287	0.274582	2.22624	0.0259978	0.169085	ENSBTAG00000023792
2999.37	0.533916	0.239865	2.22591	0.0260205	0.169085	ENSBTAG00000050712
1480.55	-0.322618	0.144899	-2.22651	0.0259802	0.169085	ENSBTAG00000021651
1019.5	-0.317583	0.142705	-2.22546	0.0260506	0.169192	ENSBTAG00000035735
2551.03	0.370369	0.166496	2.22449	0.0261158	0.169527	ENSBTAG00000018112
120.51	-0.900978	0.405151	-2.2238	0.0261616	0.169646	ENSBTAG00000006703
299.264	0.404558	0.181916	2.22387	0.026157	0.169646	ENSBTAG00000013723
665.739	0.377809	0.170053	2.22171	0.0263027	0.170293	ENSBTAG00000011134
223.535	0.576617	0.25953	2.22178	0.0262984	0.170293	ENSBTAG00000012121
134.164	-0.559255	0.251722	-2.22171	0.0263026	0.170293	ENSBTAG00000005362
3652.34	-0.463303	0.208607	-2.22094	0.0263553	0.170455	ENSBTAG00000001822
226.709	0.434373	0.195569	2.22108	0.0263459	0.170455	ENSBTAG00000004521
78.6147	-0.64338	0.289777	-2.22026	0.0264008	0.170558	ENSBTAG00000014945
721.97	-0.500866	0.225571	-2.22044	0.0263891	0.170558	ENSBTAG00000020355
45.5119	-0.827028	0.37252	-2.22009	0.0264127	0.170558	ENSBTAG00000042264
47.2912	1.94284	0.875225	2.21981	0.0264314	0.17059	ENSBTAG00000052511
316.174	-0.925481	0.417014	-2.2193	0.0264662	0.170726	ENSBTAG00000054949
553.474	-0.323414	0.145745	-2.21905	0.0264834	0.170747	ENSBTAG00000013380
10386	0.604088	0.27231	2.21839	0.0265284	0.170859	ENSBTAG00000047700
528.814	0.36253	0.163408	2.21856	0.0265165	0.170859	ENSBTAG00000010584
1532.47	0.284387	0.128245	2.21753	0.0265868	0.171146	ENSBTAG00000020776
280.363	-0.393118	0.177293	-2.21733	0.0266007	0.171147	ENSBTAG00000017278
188.57	-0.716744	0.323292	-2.21702	0.0266221	0.171195	ENSBTAG00000030801
233.54	0.878604	0.396519	2.21579	0.0267059	0.171321	ENSBTAG00000003682
310.758	-0.625099	0.282082	-2.21602	0.0266903	0.171321	ENSBTAG00000046362
197.939	-0.735976	0.332161	-2.21572	0.0267109	0.171321	ENSBTAG00000021822
63.1587	-0.637283	0.287547	-2.21627	0.0266727	0.171321	ENSBTAG00000020468
324.662	0.400789	0.180836	2.21631	0.0266701	0.171321	ENSBTAG00000046840
495.924	0.712726	0.321809	2.21475	0.0267772	0.171606	ENSBTAG00000030193
1005.7	0.268685	0.121329	2.21452	0.0267932	0.171606	ENSBTAG00000013956
2909.45	0.372958	0.168434	2.21426	0.0268108	0.171606	ENSBTAG00000015100
635.201	-0.299419	0.135211	-2.21446	0.0267974	0.171606	ENSBTAG00000006112
1958	0.28384	0.128226	2.21359	0.0268567	0.171722	ENSBTAG00000002203
512.092	-0.429381	0.193969	-2.21366	0.0268523	0.171722	ENSBTAG00000004965
23.4744	-1.04002	0.470301	-2.21138	0.0270093	0.172608	ENSBTAG00000051260
202.497	-0.471701	0.213358	-2.21084	0.0270469	0.172759	ENSBTAG00000013941
652.906	-0.367576	0.1663	-2.21032	0.0270828	0.172814	ENSBTAG00000003547
511.108	0.390188	0.176531	2.21031	0.0270835	0.172814	ENSBTAG00000008109
90.1514	0.683643	0.309359	2.20987	0.0271141	0.172921	ENSBTAG00000015788
419.498	0.405132	0.183368	2.20939	0.0271475	0.173044	ENSBTAG00000004085
629.779	-0.408385	0.184943	-2.20817	0.0272325	0.173186	ENSBTAG00000047550
2096.96	0.276079	0.125013	2.20839	0.0272168	0.173186	ENSBTAG00000008202
440.256	0.441797	0.200064	2.20828	0.0272248	0.173186	ENSBTAG00000001140
78.1808	0.859322	0.389174	2.20807	0.0272397	0.173186	ENSBTAG00000054381
877.188	-0.329121	0.149025	-2.2085	0.0272096	0.173186	ENSBTAG00000021780
137.452	-0.909871	0.412117	-2.2078	0.0272584	0.173215	ENSBTAG00000008849
150.491	0.678609	0.30746	2.20715	0.0273039	0.173345	ENSBTAG00000013806
1007.2	0.612239	0.277399	2.20707	0.0273091	0.173345	ENSBTAG00000032436
65.88	-0.812637	0.368325	-2.2063	0.0273629	0.173345	ENSBTAG00000039212
57.9023	-1.13554	0.514571	-2.20676	0.0273306	0.173345	ENSBTAG00000009107
424.562	-0.351292	0.159208	-2.2065	0.0273491	0.173345	ENSBTAG00000010304
1047.81	0.552576	0.250414	2.20664	0.0273389	0.173345	ENSBTAG00000016424
2639.03	-0.371389	0.168416	-2.20519	0.0274407	0.173622	ENSBTAG00000012615
68.9471	-0.670072	0.303877	-2.20508	0.0274487	0.173622	ENSBTAG00000008063
184.361	-1.06043	0.480839	-2.20538	0.0274274	0.173622	ENSBTAG00000049393
452.965	-0.322896	0.146454	-2.20476	0.0274711	0.173675	ENSBTAG00000007634
316.109	-0.666	0.302105	-2.20453	0.0274867	0.173685	ENSBTAG00000007130
188.294	-0.652637	0.296258	-2.20294	0.0275991	0.174128	ENSBTAG00000039711
1048.09	0.303663	0.137823	2.20329	0.0275746	0.174128	ENSBTAG00000046869
1234.08	0.344003	0.156148	2.20306	0.0275908	0.174128	ENSBTAG00000025003
1054.17	0.325801	0.148012	2.20117	0.0277238	0.174774	ENSBTAG00000018427
2934.29	0.715846	0.325224	2.20109	0.0277297	0.174774	ENSBTAG00000048565
2214.03	0.366646	0.166661	2.19995	0.0278106	0.175069	ENSBTAG00000004852
183.445	-0.432666	0.196682	-2.19983	0.027819	0.175069	ENSBTAG00000019238
476.542	0.337749	0.153517	2.20008	0.0278011	0.175069	ENSBTAG00000018339
32.0323	-1.10229	0.501303	-2.19886	0.0278881	0.17509	ENSBTAG00000010821
1486.66	-0.359985	0.163735	-2.19859	0.0279073	0.17509	ENSBTAG00000015536
380.113	0.881053	0.400731	2.19862	0.0279052	0.17509	ENSBTAG00000003177
841.29	-0.388273	0.176589	-2.19874	0.0278965	0.17509	ENSBTAG00000020441
173.574	0.524963	0.238736	2.19893	0.0278831	0.17509	ENSBTAG00000018016
95.9663	1.07907	0.490683	2.19913	0.0278689	0.17509	ENSBTAG00000050650
78.3921	-0.679061	0.308988	-2.1977	0.0279707	0.175221	ENSBTAG00000008609
706.56	-0.344833	0.156897	-2.19783	0.0279615	0.175221	ENSBTAG00000002073
111.099	0.987443	0.44929	2.19778	0.0279644	0.175221	ENSBTAG00000018398
754.814	-0.305249	0.138916	-2.19736	0.0279949	0.175284	ENSBTAG00000013493
146.456	0.896852	0.408239	2.19688	0.0280289	0.175407	ENSBTAG00000020676
1120.15	0.326745	0.148796	2.19593	0.0280973	0.175569	ENSBTAG00000025277
2400.16	0.261293	0.118979	2.19612	0.0280831	0.175569	ENSBTAG00000004695
341.197	0.389209	0.177225	2.19612	0.0280832	0.175569	ENSBTAG00000019867
32.5737	1.35393	0.616635	2.19567	0.0281153	0.175593	ENSBTAG00000007286
857.088	-0.504329	0.229763	-2.195	0.0281639	0.175808	ENSBTAG00000016782
24.5758	1.04758	0.47734	2.19461	0.0281913	0.175832	ENSBTAG00000035643
59.6976	-0.798919	0.364048	-2.19454	0.0281963	0.175832	ENSBTAG00000039206
89.8319	1.52855	0.696678	2.19406	0.028231	0.175936	ENSBTAG00000005952
282.458	-0.503785	0.229628	-2.19392	0.0282413	0.175936	ENSBTAG00000003741
1495.23	0.432593	0.197226	2.19339	0.0282792	0.175994	ENSBTAG00000038107
287.207	-0.465807	0.212356	-2.19352	0.0282698	0.175994	ENSBTAG00000005674
2592.87	0.380775	0.173637	2.19294	0.0283121	0.17611	ENSBTAG00000018040
541.874	-0.536023	0.244531	-2.19205	0.0283762	0.176324	ENSBTAG00000021449
1189.41	0.36581	0.166891	2.1919	0.0283865	0.176324	ENSBTAG00000009345
237.089	0.434691	0.19832	2.19186	0.0283893	0.176324	ENSBTAG00000017298
988.175	0.408779	0.186544	2.19133	0.0284276	0.176392	ENSBTAG00000017994
290.879	0.368816	0.168308	2.19132	0.0284287	0.176392	ENSBTAG00000000856
41.3112	0.801169	0.365756	2.19045	0.0284919	0.176522	ENSBTAG00000027610
2125.66	0.25547	0.116633	2.19037	0.0284973	0.176522	ENSBTAG00000009683
1828.76	-0.524414	0.23941	-2.19044	0.0284924	0.176522	ENSBTAG00000003880
301.485	0.56021	0.255776	2.19024	0.0285067	0.176522	ENSBTAG00000048485
46.9349	0.82709	0.377764	2.18944	0.0285651	0.17653	ENSBTAG00000053502
708.741	-0.420689	0.192142	-2.18947	0.0285625	0.17653	ENSBTAG00000015901
[truncated: 10,367 more rows]
