# Supplementary material for: Comprehensive methylome and transcriptome profiling reveals specific biomarkers for bovine viral diarrhea virus persistent infection in calves
Source: Front Immunol. 2026 Mar 10;17:1763258. doi: 10.3389/fimmu.2026.1763258 (PMC13008631; doi:10.3389/fimmu.2026.1763258)
Supplement: Supplementary file 1 [file DataSheet1.zip › 表/STable3 Enrichment analysis of significantly differentially expressed genes in the calf groups.xlsx]

## Sheet: GO_upregulated_gene
ONTOLOGY	ID	Description	GeneRatio	BgRatio	pvalue	p.adjust	qvalue	geneID	Count
BP	GO:0006935	chemotaxis	2/3	94/4387	0.00134394	0.0933385	0.0577948	S100A8/DEFB13	2
BP	GO:0042330	taxis	2/3	95/4387	0.00137263	0.0933385	0.0577948	S100A8/DEFB13	2
BP	GO:0051050	positive regulation of transport	2/3	164/4387	0.00406524	0.099771	0.0617777	P2RY1/S100A8	2
BP	GO:0043280	positive regulation of cysteine-type endopeptidase activity involved in apoptotic process	1/3	10/4387	0.00682436	0.099771	0.0617777	S100A8	1
BP	GO:2001056	positive regulation of cysteine-type endopeptidase activity	1/3	10/4387	0.00682436	0.099771	0.0617777	S100A8	1
BP	GO:0010950	positive regulation of endopeptidase activity	1/3	11/4387	0.00750509	0.099771	0.0617777	S100A8	1
BP	GO:0090075	relaxation of muscle	1/3	11/4387	0.00750509	0.099771	0.0617777	P2RY1	1
BP	GO:0040011	locomotion	2/3	243/4387	0.00883274	0.099771	0.0617777	S100A8/DEFB13	2
BP	GO:0010952	positive regulation of peptidase activity	1/3	13/4387	0.0088656	0.099771	0.0617777	S100A8	1
BP	GO:0048708	astrocyte differentiation	1/3	13/4387	0.0088656	0.099771	0.0617777	S100A8	1
BP	GO:0007200	phospholipase C-activating G protein-coupled receptor signaling pathway	1/3	14/4387	0.00954539	0.099771	0.0617777	P2RY1	1
BP	GO:0002793	positive regulation of peptide secretion	1/3	15/4387	0.0102249	0.099771	0.0617777	S100A8	1
BP	GO:0043281	regulation of cysteine-type endopeptidase activity involved in apoptotic process	1/3	17/4387	0.0115829	0.099771	0.0617777	S100A8	1
BP	GO:0014074	response to purine-containing compound	1/3	18/4387	0.0122614	0.099771	0.0617777	P2RY1	1
BP	GO:0030593	neutrophil chemotaxis	1/3	20/4387	0.0136176	0.099771	0.0617777	S100A8	1
BP	GO:2000116	regulation of cysteine-type endopeptidase activity	1/3	20/4387	0.0136176	0.099771	0.0617777	S100A8	1
BP	GO:0021782	glial cell development	1/3	21/4387	0.0142952	0.099771	0.0617777	S100A8	1
BP	GO:2001244	positive regulation of intrinsic apoptotic signaling pathway	1/3	22/4387	0.0149725	0.099771	0.0617777	S100A8	1
BP	GO:0052548	regulation of endopeptidase activity	1/3	23/4387	0.0156495	0.099771	0.0617777	S100A8	1
BP	GO:0051049	regulation of transport	2/3	326/4387	0.0157054	0.099771	0.0617777	P2RY1/S100A8	2
BP	GO:0030168	platelet activation	1/3	24/4387	0.0163262	0.099771	0.0617777	P2RY1	1
BP	GO:0050918	positive chemotaxis	1/3	26/4387	0.0176786	0.099771	0.0617777	DEFB13	1
BP	GO:0052547	regulation of peptidase activity	1/3	26/4387	0.0176786	0.099771	0.0617777	S100A8	1
BP	GO:1990266	neutrophil migration	1/3	26/4387	0.0176786	0.099771	0.0617777	S100A8	1
BP	GO:0071621	granulocyte chemotaxis	1/3	27/4387	0.0183544	0.099771	0.0617777	S100A8	1
BP	GO:0008360	regulation of cell shape	1/3	30/4387	0.0203798	0.099771	0.0617777	P2RY1	1
BP	GO:0043270	positive regulation of monoatomic ion transport	1/3	32/4387	0.0217285	0.099771	0.0617777	P2RY1	1
BP	GO:2001235	positive regulation of apoptotic signaling pathway	1/3	32/4387	0.0217285	0.099771	0.0617777	S100A8	1
BP	GO:0002791	regulation of peptide secretion	1/3	33/4387	0.0224024	0.099771	0.0617777	S100A8	1
BP	GO:0090087	regulation of peptide transport	1/3	34/4387	0.023076	0.099771	0.0617777	S100A8	1
BP	GO:0032879	regulation of localization	2/3	401/4387	0.0234915	0.099771	0.0617777	P2RY1/S100A8	2
BP	GO:0097530	granulocyte migration	1/3	35/4387	0.0237493	0.099771	0.0617777	S100A8	1
BP	GO:0050729	positive regulation of inflammatory response	1/3	36/4387	0.0244222	0.099771	0.0617777	S100A8	1
BP	GO:0010001	glial cell differentiation	1/3	40/4387	0.027111	0.099771	0.0617777	S100A8	1
BP	GO:0051345	positive regulation of hydrolase activity	1/3	41/4387	0.0277824	0.099771	0.0617777	S100A8	1
BP	GO:0098869	cellular oxidant detoxification	1/3	43/4387	0.0291244	0.099771	0.0617777	S100A8	1
BP	GO:2001242	regulation of intrinsic apoptotic signaling pathway	1/3	44/4387	0.0297949	0.099771	0.0617777	S100A8	1
BP	GO:0022604	regulation of cell morphogenesis	1/3	46/4387	0.0311349	0.099771	0.0617777	P2RY1	1
BP	GO:0030595	leukocyte chemotaxis	1/3	46/4387	0.0311349	0.099771	0.0617777	S100A8	1
BP	GO:0045862	positive regulation of proteolysis	1/3	47/4387	0.0318045	0.099771	0.0617777	S100A8	1
BP	GO:0002790	peptide secretion	1/3	49/4387	0.0331427	0.099771	0.0617777	S100A8	1
BP	GO:0097529	myeloid leukocyte migration	1/3	49/4387	0.0331427	0.099771	0.0617777	S100A8	1
BP	GO:0015833	peptide transport	1/3	51/4387	0.0344797	0.099771	0.0617777	S100A8	1
BP	GO:0042063	gliogenesis	1/3	51/4387	0.0344797	0.099771	0.0617777	S100A8	1
BP	GO:0097237	cellular response to toxic substance	1/3	51/4387	0.0344797	0.099771	0.0617777	S100A8	1
BP	GO:0098754	detoxification	1/3	51/4387	0.0344797	0.099771	0.0617777	S100A8	1
BP	GO:1990748	cellular detoxification	1/3	51/4387	0.0344797	0.099771	0.0617777	S100A8	1
BP	GO:0007596	blood coagulation	1/3	54/4387	0.0364828	0.101048	0.0625683	P2RY1	1
BP	GO:0007599	hemostasis	1/3	55/4387	0.0371499	0.101048	0.0625683	P2RY1	1
BP	GO:0050817	coagulation	1/3	55/4387	0.0371499	0.101048	0.0625683	P2RY1	1
BP	GO:0009636	response to toxic substance	1/3	58/4387	0.0391494	0.102167	0.0632616	S100A8	1
BP	GO:0060326	cell chemotaxis	1/3	58/4387	0.0391494	0.102167	0.0632616	S100A8	1
BP	GO:0051047	positive regulation of secretion	1/3	59/4387	0.0398153	0.102167	0.0632616	S100A8	1
BP	GO:0042886	amide transport	1/3	69/4387	0.046457	0.114433	0.0708564	S100A8	1
BP	GO:0097193	intrinsic apoptotic signaling pathway	1/3	69/4387	0.046457	0.114433	0.0708564	S100A8	1
BP	GO:0051336	regulation of hydrolase activity	1/3	70/4387	0.0471195	0.114433	0.0708564	S100A8	1
CC	GO:0045111	intermediate filament cytoskeleton	1/3	35/4688	0.0222355	0.0728488	0.0460098	S100A8	1
CC	GO:0005576	extracellular region	2/3	479/4688	0.0291395	0.0728488	0.0460098	MFAP2/S100A8	2
MF	GO:0016209	antioxidant activity	1/3	27/3837	0.0209675	0.154882	0.122275	S100A8	1
MF	GO:0004930	G protein-coupled receptor activity	1/3	62/3837	0.0477085	0.154882	0.122275	P2RY1	1

## Sheet: GO_downregulated_gene
ONTOLOGY	ID	Description	GeneRatio	BgRatio	pvalue	p.adjust	qvalue	geneID	Count
BP	GO:0002526	acute inflammatory response	3/11	24/4387	2.30748e-05	0.00976064	0.00765112	IL1A/IL1B/F3	3
BP	GO:0010573	vascular endothelial growth factor production	2/11	10/4387	0.000254455	0.0538173	0.042186	IL1A/IL1B	2
BP	GO:0006953	acute-phase response	2/11	14/4387	0.000511755	0.0721574	0.0565624	IL1A/IL1B	2
BP	GO:0006954	inflammatory response	4/11	185/4387	0.000800222	0.0733677	0.057511	IL1A/PTGS2/IL1B/F3	4
BP	GO:0007169	transmembrane receptor protein tyrosine kinase signaling pathway	3/11	80/4387	0.00086723	0.0733677	0.057511	DDIT4/PLAUR/F3	3
BP	GO:0006952	defense response	5/11	393/4387	0.0016483	0.0980134	0.0768302	IL1A/PTGS2/IL1B/DDIT4/F3	5
BP	GO:0051781	positive regulation of cell division	2/11	27/4387	0.00193909	0.0980134	0.0768302	IL1A/IL1B	2
BP	GO:0045766	positive regulation of angiogenesis	2/11	28/4387	0.00208539	0.0980134	0.0768302	IL1A/F3	2
BP	GO:1904018	positive regulation of vasculature development	2/11	28/4387	0.00208539	0.0980134	0.0768302	IL1A/F3	2
BP	GO:0001819	positive regulation of cytokine production	3/11	114/4387	0.00242177	0.101763	0.0797692	IL1A/IL1B/F3	3
BP	GO:0001659	temperature homeostasis	2/11	33/4387	0.00289305	0.101763	0.0797692	IL1A/IL1B	2
BP	GO:0097190	apoptotic signaling pathway	3/11	126/4387	0.00322421	0.101763	0.0797692	IL1A/DDIT4/PLAUR	3
BP	GO:0019752	carboxylic acid metabolic process	4/11	274/4387	0.00346103	0.101763	0.0797692	PTGS2/DDIT4/AMDHD1/AARSD1	4
BP	GO:0043436	oxoacid metabolic process	4/11	275/4387	0.00350746	0.101763	0.0797692	PTGS2/DDIT4/AMDHD1/AARSD1	4
BP	GO:0006082	organic acid metabolic process	4/11	278/4387	0.00364936	0.101763	0.0797692	PTGS2/DDIT4/AMDHD1/AARSD1	4
BP	GO:0051240	positive regulation of multicellular organismal process	4/11	285/4387	0.0039959	0.101763	0.0797692	IL1A/PTGS2/IL1B/F3	4
BP	GO:0007167	enzyme-linked receptor protein signaling pathway	3/11	137/4387	0.00408975	0.101763	0.0797692	DDIT4/PLAUR/F3	3
BP	GO:0001817	regulation of cytokine production	3/11	151/4387	0.00538181	0.122495	0.0960206	IL1A/IL1B/F3	3
BP	GO:0090068	positive regulation of cell cycle process	2/11	46/4387	0.005571	0.122495	0.0960206	IL1A/PTGS2	2
BP	GO:0001816	cytokine production	3/11	155/4387	0.00579172	0.122495	0.0960206	IL1A/IL1B/F3	3
BP	GO:0045765	regulation of angiogenesis	2/11	53/4387	0.00734649	0.139155	0.10908	IL1A/F3	2
BP	GO:0051302	regulation of cell division	2/11	54/4387	0.00761862	0.139155	0.10908	IL1A/IL1B	2
BP	GO:0032787	monocarboxylic acid metabolic process	3/11	171/4387	0.00761984	0.139155	0.10908	PTGS2/DDIT4/AMDHD1	3
BP	GO:1901342	regulation of vasculature development	2/11	55/4387	0.00789529	0.139155	0.10908	IL1A/F3	2
BP	GO:0045787	positive regulation of cell cycle	2/11	63/4387	0.0102704	0.173775	0.136218	IL1A/PTGS2	2
BP	GO:0097193	intrinsic apoptotic signaling pathway	2/11	69/4387	0.0122362	0.185421	0.145347	DDIT4/PLAUR	2
BP	GO:0051094	positive regulation of developmental process	3/11	218/4387	0.0148445	0.185421	0.145347	IL1A/PTGS2/F3	3
BP	GO:0051247	positive regulation of protein metabolic process	3/11	219/4387	0.0150297	0.185421	0.145347	PTGS2/PLAUR/F3	3
BP	GO:0007166	cell surface receptor signaling pathway	4/11	434/4387	0.0177251	0.185421	0.145347	IL1A/DDIT4/PLAUR/F3	4
BP	GO:2000026	regulation of multicellular organismal development	3/11	237/4387	0.0185955	0.185421	0.145347	IL1A/PTGS2/F3	3
BP	GO:0042060	wound healing	2/11	88/4387	0.0194535	0.185421	0.145347	IL1A/F3	2
BP	GO:0010628	positive regulation of gene expression	3/11	244/4387	0.0201021	0.185421	0.145347	IL1A/IL1B/F3	3
BP	GO:0007155	cell adhesion	3/11	258/4387	0.0233196	0.185421	0.145347	THBS1/PLAUR/ICAM1	3
BP	GO:0006520	amino acid metabolic process	2/11	97/4387	0.0233716	0.185421	0.145347	AMDHD1/AARSD1	2
BP	GO:0001934	positive regulation of protein phosphorylation	2/11	98/4387	0.0238259	0.185421	0.145347	PTGS2/PLAUR	2
BP	GO:0032743	positive regulation of interleukin-2 production	1/11	10/4387	0.0248182	0.185421	0.145347	IL1A	1
BP	GO:0042088	T-helper 1 type immune response	1/11	10/4387	0.0248182	0.185421	0.145347	IL1B	1
BP	GO:0043280	positive regulation of cysteine-type endopeptidase activity involved in apoptotic process	1/11	10/4387	0.0248182	0.185421	0.145347	F3	1
BP	GO:0043605	amide catabolic process	1/11	10/4387	0.0248182	0.185421	0.145347	AMDHD1	1
BP	GO:0071384	cellular response to corticosteroid stimulus	1/11	10/4387	0.0248182	0.185421	0.145347	DDIT4	1
BP	GO:2001056	positive regulation of cysteine-type endopeptidase activity	1/11	10/4387	0.0248182	0.185421	0.145347	F3	1
BP	GO:0042327	positive regulation of phosphorylation	2/11	102/4387	0.0256801	0.185421	0.145347	PTGS2/PLAUR	2
BP	GO:0010638	positive regulation of organelle organization	2/11	104/4387	0.0266291	0.185421	0.145347	IL1A/PLAUR	2
BP	GO:1902532	negative regulation of intracellular signal transduction	2/11	105/4387	0.0271091	0.185421	0.145347	DDIT4/PLAUR	2
BP	GO:0010950	positive regulation of endopeptidase activity	1/11	11/4387	0.027269	0.185421	0.145347	F3	1
BP	GO:0055078	sodium ion homeostasis	1/11	11/4387	0.027269	0.185421	0.145347	IL1A	1
BP	GO:0009611	response to wounding	2/11	107/4387	0.0280797	0.185421	0.145347	IL1A/F3	2
BP	GO:0006110	regulation of glycolytic process	1/11	12/4387	0.0297142	0.185421	0.145347	DDIT4	1
BP	GO:0006418	tRNA aminoacylation for protein translation	1/11	12/4387	0.0297142	0.185421	0.145347	AARSD1	1
BP	GO:0022602	ovulation cycle process	1/11	12/4387	0.0297142	0.185421	0.145347	PTGS2	1
BP	GO:0032623	interleukin-2 production	1/11	12/4387	0.0297142	0.185421	0.145347	IL1A	1
BP	GO:0032663	regulation of interleukin-2 production	1/11	12/4387	0.0297142	0.185421	0.145347	IL1A	1
BP	GO:0038034	signal transduction in absence of ligand	1/11	12/4387	0.0297142	0.185421	0.145347	IL1A	1
BP	GO:0043038	amino acid activation	1/11	12/4387	0.0297142	0.185421	0.145347	AARSD1	1
BP	GO:0043039	tRNA aminoacylation	1/11	12/4387	0.0297142	0.185421	0.145347	AARSD1	1
BP	GO:0051384	response to glucocorticoid	1/11	12/4387	0.0297142	0.185421	0.145347	DDIT4	1
BP	GO:0097192	extrinsic apoptotic signaling pathway in absence of ligand	1/11	12/4387	0.0297142	0.185421	0.145347	IL1A	1
BP	GO:0150076	neuroinflammatory response	1/11	12/4387	0.0297142	0.185421	0.145347	PTGS2	1
BP	GO:0010562	positive regulation of phosphorus metabolic process	2/11	112/4387	0.0305684	0.185421	0.145347	PTGS2/PLAUR	2
BP	GO:0045937	positive regulation of phosphate metabolic process	2/11	112/4387	0.0305684	0.185421	0.145347	PTGS2/PLAUR	2
BP	GO:0001525	angiogenesis	2/11	115/4387	0.0321035	0.185421	0.145347	IL1A/F3	2
BP	GO:0001516	prostaglandin biosynthetic process	1/11	13/4387	0.0321537	0.185421	0.145347	PTGS2	1
BP	GO:0002711	positive regulation of T cell mediated immunity	1/11	13/4387	0.0321537	0.185421	0.145347	IL1B	1
BP	GO:0006536	glutamate metabolic process	1/11	13/4387	0.0321537	0.185421	0.145347	AMDHD1	1
BP	GO:0010952	positive regulation of peptidase activity	1/11	13/4387	0.0321537	0.185421	0.145347	F3	1
BP	GO:0042058	regulation of epidermal growth factor receptor signaling pathway	1/11	13/4387	0.0321537	0.185421	0.145347	PLAUR	1
BP	GO:0045912	negative regulation of carbohydrate metabolic process	1/11	13/4387	0.0321537	0.185421	0.145347	DDIT4	1
BP	GO:0046457	prostanoid biosynthetic process	1/11	13/4387	0.0321537	0.185421	0.145347	PTGS2	1
BP	GO:0072332	intrinsic apoptotic signaling pathway by p53 class mediator	1/11	13/4387	0.0321537	0.185421	0.145347	DDIT4	1
BP	GO:0002720	positive regulation of cytokine production involved in immune response	1/11	14/4387	0.0345877	0.185421	0.145347	IL1B	1
BP	GO:0033555	multicellular organismal response to stress	1/11	14/4387	0.0345877	0.185421	0.145347	THBS1	1
BP	GO:0042698	ovulation cycle	1/11	14/4387	0.0345877	0.185421	0.145347	PTGS2	1
BP	GO:0090199	regulation of release of cytochrome c from mitochondria	1/11	14/4387	0.0345877	0.185421	0.145347	PLAUR	1
BP	GO:1901184	regulation of ERBB signaling pathway	1/11	14/4387	0.0345877	0.185421	0.145347	PLAUR	1
BP	GO:0001541	ovarian follicle development	1/11	15/4387	0.0370162	0.185421	0.145347	PTGS2	1
BP	GO:0009994	oocyte differentiation	1/11	15/4387	0.0370162	0.185421	0.145347	PTGS2	1
BP	GO:0032007	negative regulation of TOR signaling	1/11	15/4387	0.0370162	0.185421	0.145347	DDIT4	1
BP	GO:0043470	regulation of carbohydrate catabolic process	1/11	15/4387	0.0370162	0.185421	0.145347	DDIT4	1
BP	GO:0046456	icosanoid biosynthetic process	1/11	15/4387	0.0370162	0.185421	0.145347	PTGS2	1
BP	GO:0048599	oocyte development	1/11	15/4387	0.0370162	0.185421	0.145347	PTGS2	1
BP	GO:1901655	cellular response to ketone	1/11	15/4387	0.0370162	0.185421	0.145347	DDIT4	1
BP	GO:0031401	positive regulation of protein modification process	2/11	126/4387	0.0379923	0.185421	0.145347	PTGS2/PLAUR	2
BP	GO:0001676	long-chain fatty acid metabolic process	1/11	16/4387	0.039439	0.185421	0.145347	PTGS2	1
BP	GO:0008630	intrinsic apoptotic signaling pathway in response to DNA damage	1/11	16/4387	0.039439	0.185421	0.145347	DDIT4	1
BP	GO:0032757	positive regulation of interleukin-8 production	1/11	16/4387	0.039439	0.185421	0.145347	F3	1
BP	GO:0071347	cellular response to interleukin-1	1/11	16/4387	0.039439	0.185421	0.145347	PTGS2	1
BP	GO:0010564	regulation of cell cycle process	2/11	129/4387	0.0396673	0.185421	0.145347	IL1A/PTGS2	2
BP	GO:0048514	blood vessel morphogenesis	2/11	132/4387	0.041371	0.185421	0.145347	IL1A/F3	2
BP	GO:0007173	epidermal growth factor receptor signaling pathway	1/11	17/4387	0.0418564	0.185421	0.145347	PLAUR	1
BP	GO:0032637	interleukin-8 production	1/11	17/4387	0.0418564	0.185421	0.145347	F3	1
BP	GO:0032677	regulation of interleukin-8 production	1/11	17/4387	0.0418564	0.185421	0.145347	F3	1
BP	GO:0032729	positive regulation of type II interferon production	1/11	17/4387	0.0418564	0.185421	0.145347	IL1B	1
BP	GO:0034605	cellular response to heat	1/11	17/4387	0.0418564	0.185421	0.145347	IL1A	1
BP	GO:0043281	regulation of cysteine-type endopeptidase activity involved in apoptotic process	1/11	17/4387	0.0418564	0.185421	0.145347	F3	1
BP	GO:1902531	regulation of intracellular signal transduction	3/11	323/4387	0.0418697	0.185421	0.145347	DDIT4/PLAUR/F3	3
BP	GO:0001836	release of cytochrome c from mitochondria	1/11	18/4387	0.0442682	0.185421	0.145347	PLAUR	1
BP	GO:0001938	positive regulation of endothelial cell proliferation	1/11	18/4387	0.0442682	0.185421	0.145347	F3	1
BP	GO:0002709	regulation of T cell mediated immunity	1/11	18/4387	0.0442682	0.185421	0.145347	IL1B	1
BP	GO:0034109	homotypic cell-cell adhesion	1/11	18/4387	0.0442682	0.185421	0.145347	PLAUR	1
BP	GO:0045995	regulation of embryonic development	1/11	18/4387	0.0442682	0.185421	0.145347	PTGS2	1
BP	GO:0048871	multicellular organismal-level homeostasis	2/11	137/4387	0.0442731	0.185421	0.145347	IL1A/IL1B	2
BP	GO:0098609	cell-cell adhesion	2/11	140/4387	0.0460513	0.190977	0.149702	PLAUR/ICAM1	2
BP	GO:0031960	response to corticosteroid	1/11	19/4387	0.0466745	0.191683	0.150255	DDIT4	1
BP	GO:0022603	regulation of anatomical structure morphogenesis	2/11	143/4387	0.0478566	0.192211	0.15067	IL1A/F3	2
BP	GO:0006636	unsaturated fatty acid biosynthetic process	1/11	20/4387	0.0490752	0.192211	0.15067	PTGS2	1
BP	GO:0038127	ERBB signaling pathway	1/11	20/4387	0.0490752	0.192211	0.15067	PLAUR	1
BP	GO:0048477	oogenesis	1/11	20/4387	0.0490752	0.192211	0.15067	PTGS2	1
BP	GO:2000116	regulation of cysteine-type endopeptidase activity	1/11	20/4387	0.0490752	0.192211	0.15067	F3	1
CC	GO:0009986	cell surface	3/12	97/4688	0.00164985	0.0544451	0.0451538	THBS1/PLAUR/F3	3
CC	GO:1905368	peptidase complex	2/12	54/4688	0.00798355	0.0860521	0.071367	PLAUR/F3	2
CC	GO:0030312	external encapsulating structure	2/12	62/4688	0.0104306	0.0860521	0.071367	THBS1/F3	2
CC	GO:0031012	extracellular matrix	2/12	62/4688	0.0104306	0.0860521	0.071367	THBS1/F3	2
CC	GO:0005615	extracellular space	3/12	231/4688	0.0186641	0.123183	0.102162	IL1A/IL1B/F3	3
CC	GO:0005576	extracellular region	4/12	479/4688	0.0273562	0.150459	0.124783	IL1A/THBS1/IL1B/F3	4
CC	GO:0016529	sarcoplasmic reticulum	1/12	19/4688	0.0476199	0.192535	0.159678	THBS1	1
MF	GO:0070851	growth factor receptor binding	2/10	22/3837	0.00137371	0.0604431	0.0520562	IL1A/IL1B	2
MF	GO:0005126	cytokine receptor binding	2/10	47/3837	0.00620852	0.136588	0.117635	IL1A/IL1B	2
MF	GO:0005102	signaling receptor binding	3/10	261/3837	0.0261021	0.2134	0.183789	IL1A/IL1B/PLAUR	3
MF	GO:0004812	aminoacyl-tRNA ligase activity	1/10	13/3837	0.0334073	0.2134	0.183789	AARSD1	1
MF	GO:0016875	ligase activity, forming carbon-oxygen bonds	1/10	13/3837	0.0334073	0.2134	0.183789	AARSD1	1
MF	GO:0004601	peroxidase activity	1/10	16/3837	0.0409726	0.2134	0.183789	PTGS2	1
MF	GO:0016684	oxidoreductase activity, acting on peroxide as acceptor	1/10	16/3837	0.0409726	0.2134	0.183789	PTGS2	1
MF	GO:0005178	integrin binding	1/10	18/3837	0.0459864	0.2134	0.183789	IL1B	1

## Sheet: GSEA
ID	Description	setSize	enrichmentScore	NES	pvalue	p.adjust	qvalue	rank	leading_edge	core_enrichment
GO:0033108	mitochondrial respiratory chain complex assembly	57	0.685768	2.56985	9.55463e-09	7.00355e-06	6.69495e-06	3280	tags=79%, list=24%, signal=60%	ENSBTAG00000012609/ENSBTAG00000015156/ENSBTAG00000012634/ENSBTAG00000007812/ENSBTAG00000003813/ENSBTAG00000014122/ENSBTAG00000007754/ENSBTAG00000004295/ENSBTAG00000037461/ENSBTAG00000019911/ENSBTAG00000010470/ENSBTAG00000010232/ENSBTAG00000051287/ENSBTAG00000018483/ENSBTAG00000009449/ENSBTAG00000009487/ENSBTAG00000019419/ENSBTAG00000014669/ENSBTAG00000019025/ENSBTAG00000002463/ENSBTAG00000003279/…
GO:0006518	peptide metabolic process	270	0.416794	2.03907	8.63528e-09	7.00355e-06	6.69495e-06	3723	tags=53%, list=27%, signal=40%	ENSBTAG00000012529/ENSBTAG00000004266/ENSBTAG00000021720/ENSBTAG00000001782/ENSBTAG00000019911/ENSBTAG00000005688/ENSBTAG00000046668/ENSBTAG00000020795/ENSBTAG00000007934/ENSBTAG00000019831/ENSBTAG00000003817/ENSBTAG00000007367/ENSBTAG00000013723/ENSBTAG00000007737/ENSBTAG00000005142/ENSBTAG00000052280/ENSBTAG00000014822/ENSBTAG00000023343/ENSBTAG00000001777/ENSBTAG00000013358/ENSBTAG00000051586/…
GO:1901566	organonitrogen compound biosynthetic process	424	0.358135	1.87295	4.4536e-09	7.00355e-06	6.69495e-06	4132	tags=49%, list=30%, signal=35%	ENSBTAG00000005364/ENSBTAG00000006305/ENSBTAG00000019463/ENSBTAG00000005280/ENSBTAG00000017496/ENSBTAG00000004266/ENSBTAG00000020747/ENSBTAG00000021720/ENSBTAG00000001782/ENSBTAG00000019911/ENSBTAG00000010470/ENSBTAG00000005688/ENSBTAG00000046668/ENSBTAG00000003388/ENSBTAG00000020795/ENSBTAG00000000042/ENSBTAG00000007934/ENSBTAG00000019831/ENSBTAG00000003817/ENSBTAG00000022238/ENSBTAG00000022028/…
GO:0006412	translation	239	0.429793	2.07995	1.51803e-08	7.40649e-06	7.08014e-06	4075	tags=59%, list=30%, signal=42%	ENSBTAG00000004266/ENSBTAG00000021720/ENSBTAG00000001782/ENSBTAG00000019911/ENSBTAG00000005688/ENSBTAG00000046668/ENSBTAG00000020795/ENSBTAG00000007934/ENSBTAG00000019831/ENSBTAG00000003817/ENSBTAG00000007367/ENSBTAG00000013723/ENSBTAG00000007737/ENSBTAG00000005142/ENSBTAG00000052280/ENSBTAG00000014822/ENSBTAG00000023343/ENSBTAG00000001777/ENSBTAG00000013358/ENSBTAG00000051254/ENSBTAG00000014579/…
GO:0043604	amide biosynthetic process	265	0.41126	2.02192	1.68406e-08	7.40649e-06	7.08014e-06	4075	tags=56%, list=30%, signal=40%	ENSBTAG00000004266/ENSBTAG00000020747/ENSBTAG00000021720/ENSBTAG00000001782/ENSBTAG00000019911/ENSBTAG00000005688/ENSBTAG00000046668/ENSBTAG00000020795/ENSBTAG00000007934/ENSBTAG00000019831/ENSBTAG00000003817/ENSBTAG00000007367/ENSBTAG00000013723/ENSBTAG00000007737/ENSBTAG00000005142/ENSBTAG00000052280/ENSBTAG00000014822/ENSBTAG00000023343/ENSBTAG00000001777/ENSBTAG00000013358/ENSBTAG00000051254/…
GO:0043043	peptide biosynthetic process	245	0.425169	2.0645	2.99301e-08	1.09694e-05	1.0486e-05	4075	tags=58%, list=30%, signal=42%	ENSBTAG00000004266/ENSBTAG00000021720/ENSBTAG00000001782/ENSBTAG00000019911/ENSBTAG00000005688/ENSBTAG00000046668/ENSBTAG00000020795/ENSBTAG00000007934/ENSBTAG00000019831/ENSBTAG00000003817/ENSBTAG00000007367/ENSBTAG00000013723/ENSBTAG00000007737/ENSBTAG00000005142/ENSBTAG00000052280/ENSBTAG00000014822/ENSBTAG00000023343/ENSBTAG00000001777/ENSBTAG00000013358/ENSBTAG00000051254/ENSBTAG00000014579/…
GO:0010257	NADH dehydrogenase complex assembly	41	0.728437	2.55612	5.698e-08	1.56624e-05	1.49723e-05	2454	tags=78%, list=18%, signal=64%	ENSBTAG00000015156/ENSBTAG00000012634/ENSBTAG00000007812/ENSBTAG00000003813/ENSBTAG00000014122/ENSBTAG00000007754/ENSBTAG00000004295/ENSBTAG00000010232/ENSBTAG00000051287/ENSBTAG00000018483/ENSBTAG00000009449/ENSBTAG00000019419/ENSBTAG00000014669/ENSBTAG00000019025/ENSBTAG00000002463/ENSBTAG00000003279/ENSBTAG00000005907/ENSBTAG00000012760/ENSBTAG00000020405/ENSBTAG00000009534/ENSBTAG00000009509/…
GO:0032981	mitochondrial respiratory chain complex I assembly	41	0.728437	2.55612	5.698e-08	1.56624e-05	1.49723e-05	2454	tags=78%, list=18%, signal=64%	ENSBTAG00000015156/ENSBTAG00000012634/ENSBTAG00000007812/ENSBTAG00000003813/ENSBTAG00000014122/ENSBTAG00000007754/ENSBTAG00000004295/ENSBTAG00000010232/ENSBTAG00000051287/ENSBTAG00000018483/ENSBTAG00000009449/ENSBTAG00000019419/ENSBTAG00000014669/ENSBTAG00000019025/ENSBTAG00000002463/ENSBTAG00000003279/ENSBTAG00000005907/ENSBTAG00000012760/ENSBTAG00000020405/ENSBTAG00000009534/ENSBTAG00000009509/…
GO:0022613	ribonucleoprotein complex biogenesis	138	0.495796	2.21677	8.77763e-08	2.14467e-05	2.05017e-05	3932	tags=57%, list=29%, signal=41%	ENSBTAG00000005385/ENSBTAG00000018749/ENSBTAG00000015546/ENSBTAG00000015521/ENSBTAG00000008292/ENSBTAG00000010289/ENSBTAG00000008543/ENSBTAG00000012177/ENSBTAG00000005688/ENSBTAG00000010668/ENSBTAG00000014366/ENSBTAG00000050130/ENSBTAG00000013358/ENSBTAG00000010995/ENSBTAG00000030164/ENSBTAG00000009491/ENSBTAG00000017463/ENSBTAG00000013924/ENSBTAG00000011963/ENSBTAG00000006493/ENSBTAG00000018667/…
GO:0043603	amide metabolic process	324	0.369261	1.85244	4.82073e-07	0.000106008	0.000101337	3655	tags=48%, list=27%, signal=36%	ENSBTAG00000012529/ENSBTAG00000004266/ENSBTAG00000020747/ENSBTAG00000021720/ENSBTAG00000001782/ENSBTAG00000019911/ENSBTAG00000005688/ENSBTAG00000002266/ENSBTAG00000046668/ENSBTAG00000020795/ENSBTAG00000007934/ENSBTAG00000019831/ENSBTAG00000003817/ENSBTAG00000007367/ENSBTAG00000013723/ENSBTAG00000007737/ENSBTAG00000005142/ENSBTAG00000052280/ENSBTAG00000047676/ENSBTAG00000014822/ENSBTAG00000023343/…
GO:0043933	protein-containing complex organization	486	0.317583	1.67346	1.39398e-06	0.00027867	0.00026639	3587	tags=39%, list=26%, signal=30%	ENSBTAG00000012529/ENSBTAG00000002333/ENSBTAG00000052247/ENSBTAG00000012609/ENSBTAG00000008201/ENSBTAG00000034077/ENSBTAG00000016149/ENSBTAG00000046415/ENSBTAG00000020535/ENSBTAG00000015156/ENSBTAG00000012634/ENSBTAG00000002144/ENSBTAG00000007812/ENSBTAG00000008868/ENSBTAG00000021931/ENSBTAG00000003813/ENSBTAG00000018274/ENSBTAG00000053406/ENSBTAG00000018071/ENSBTAG00000015546/ENSBTAG00000014122/…
GO:0065003	protein-containing complex assembly	342	0.3512	1.78184	3.5717e-06	0.000654514	0.000625674	3298	tags=41%, list=24%, signal=32%	ENSBTAG00000012529/ENSBTAG00000002333/ENSBTAG00000052247/ENSBTAG00000012609/ENSBTAG00000008201/ENSBTAG00000016149/ENSBTAG00000046415/ENSBTAG00000020535/ENSBTAG00000015156/ENSBTAG00000012634/ENSBTAG00000007812/ENSBTAG00000008868/ENSBTAG00000003813/ENSBTAG00000018274/ENSBTAG00000053406/ENSBTAG00000018071/ENSBTAG00000014122/ENSBTAG00000009211/ENSBTAG00000007754/ENSBTAG00000005574/ENSBTAG00000004295/…
GO:0022900	electron transport chain	44	0.662077	2.3446	5.72213e-06	0.00096792	0.00092527	2319	tags=64%, list=17%, signal=53%	ENSBTAG00000002046/ENSBTAG00000012609/ENSBTAG00000012634/ENSBTAG00000007812/ENSBTAG00000008692/ENSBTAG00000004295/ENSBTAG00000005096/ENSBTAG00000020447/ENSBTAG00000010470/ENSBTAG00000051907/ENSBTAG00000018483/ENSBTAG00000052272/ENSBTAG00000019419/ENSBTAG00000052280/ENSBTAG00000005907/ENSBTAG00000012760/ENSBTAG00000020405/ENSBTAG00000012072/ENSBTAG00000000091/ENSBTAG00000006391/ENSBTAG00000047768/…
GO:0031640	killing of cells of another organism	10	0.865225	2.14567	1.10557e-05	0.00151947	0.00145252	888	tags=70%, list=6%, signal=66%	ENSBTAG00000001292/ENSBTAG00000012529/ENSBTAG00000009137/ENSBTAG00000002635/ENSBTAG00000027865/ENSBTAG00000016149/ENSBTAG00000027361
GO:0141060	disruption of anatomical structure in another organism	10	0.865225	2.14567	1.10557e-05	0.00151947	0.00145252	888	tags=70%, list=6%, signal=66%	ENSBTAG00000001292/ENSBTAG00000012529/ENSBTAG00000009137/ENSBTAG00000002635/ENSBTAG00000027865/ENSBTAG00000016149/ENSBTAG00000027361
GO:0141061	disruption of cell in another organism	10	0.865225	2.14567	1.10557e-05	0.00151947	0.00145252	888	tags=70%, list=6%, signal=66%	ENSBTAG00000001292/ENSBTAG00000012529/ENSBTAG00000009137/ENSBTAG00000002635/ENSBTAG00000027865/ENSBTAG00000016149/ENSBTAG00000027361
GO:0042254	ribosome biogenesis	92	0.509553	2.07873	1.87116e-05	0.0024204	0.00231375	3930	tags=60%, list=29%, signal=43%	ENSBTAG00000005385/ENSBTAG00000018749/ENSBTAG00000015546/ENSBTAG00000008543/ENSBTAG00000005688/ENSBTAG00000013358/ENSBTAG00000010995/ENSBTAG00000030164/ENSBTAG00000009491/ENSBTAG00000017463/ENSBTAG00000013924/ENSBTAG00000011963/ENSBTAG00000018667/ENSBTAG00000011263/ENSBTAG00000011951/ENSBTAG00000014607/ENSBTAG00000017067/ENSBTAG00000019718/ENSBTAG00000013866/ENSBTAG00000010101/ENSBTAG00000002468/…
GO:0009060	aerobic respiration	60	0.568283	2.14547	4.63106e-05	0.00565761	0.00540832	3584	tags=62%, list=26%, signal=46%	ENSBTAG00000002046/ENSBTAG00000008692/ENSBTAG00000004295/ENSBTAG00000005096/ENSBTAG00000055082/ENSBTAG00000011918/ENSBTAG00000010470/ENSBTAG00000018483/ENSBTAG00000052272/ENSBTAG00000019419/ENSBTAG00000052280/ENSBTAG00000005907/ENSBTAG00000020405/ENSBTAG00000006075/ENSBTAG00000012072/ENSBTAG00000000091/ENSBTAG00000006391/ENSBTAG00000021227/ENSBTAG00000047768/ENSBTAG00000002238/ENSBTAG00000018188/…
GO:0002526	acute inflammatory response	18	-0.802804	-2.18249	4.96002e-05	0.00574057	0.00548762	17	tags=17%, list=0%, signal=17%	ENSBTAG00000001321/ENSBTAG00000007101/ENSBTAG00000010349
GO:0045766	positive regulation of angiogenesis	22	-0.759242	-2.14688	6.10273e-05	0.00639043	0.00610884	611	tags=27%, list=4%, signal=26%	ENSBTAG00000020148/ENSBTAG00000000483/ENSBTAG00000011316/ENSBTAG00000019716/ENSBTAG00000007101/ENSBTAG00000010349
GO:1904018	positive regulation of vasculature development	22	-0.759242	-2.14688	6.10273e-05	0.00639043	0.00610884	611	tags=27%, list=4%, signal=26%	ENSBTAG00000020148/ENSBTAG00000000483/ENSBTAG00000011316/ENSBTAG00000019716/ENSBTAG00000007101/ENSBTAG00000010349
GO:0045333	cellular respiration	73	0.520085	2.04514	6.62496e-05	0.00662195	0.00633017	3584	tags=59%, list=26%, signal=44%	ENSBTAG00000002046/ENSBTAG00000012609/ENSBTAG00000008692/ENSBTAG00000004295/ENSBTAG00000005096/ENSBTAG00000055082/ENSBTAG00000011918/ENSBTAG00000010470/ENSBTAG00000018483/ENSBTAG00000052272/ENSBTAG00000019419/ENSBTAG00000052280/ENSBTAG00000005907/ENSBTAG00000020405/ENSBTAG00000006075/ENSBTAG00000012072/ENSBTAG00000000091/ENSBTAG00000006391/ENSBTAG00000021227/ENSBTAG00000047768/ENSBTAG00000002238/…
GO:1902600	proton transmembrane transport	58	0.56497	2.12712	7.63493e-05	0.0069955	0.00668726	3581	tags=64%, list=26%, signal=47%	ENSBTAG00000013734/ENSBTAG00000039208/ENSBTAG00000002817/ENSBTAG00000017496/ENSBTAG00000018339/ENSBTAG00000006022/ENSBTAG00000003692/ENSBTAG00000018278/ENSBTAG00000002094/ENSBTAG00000021227/ENSBTAG00000016079/ENSBTAG00000012232/ENSBTAG00000015100/ENSBTAG00000013123/ENSBTAG00000007572/ENSBTAG00000011145/ENSBTAG00000005735/ENSBTAG00000002944/ENSBTAG00000020518/ENSBTAG00000000550/ENSBTAG00000000605/…
GO:0001944	vasculature development	107	-0.481466	-1.85476	7.63301e-05	0.0069955	0.00668726	1299	tags=19%, list=9%, signal=17%	ENSBTAG00000003835/ENSBTAG00000009232/ENSBTAG00000003257/ENSBTAG00000012450/ENSBTAG00000021811/ENSBTAG00000020701/ENSBTAG00000011593/ENSBTAG00000011434/ENSBTAG00000014059/ENSBTAG00000018035/ENSBTAG00000020148/ENSBTAG00000000483/ENSBTAG00000019929/ENSBTAG00000011316/ENSBTAG00000000507/ENSBTAG00000019716/ENSBTAG00000014614/ENSBTAG00000008096/ENSBTAG00000007101/ENSBTAG00000010349
GO:0007005	mitochondrion organization	172	0.388585	1.79935	8.28023e-05	0.00728329	0.00696236	3831	tags=56%, list=28%, signal=41%	ENSBTAG00000020676/ENSBTAG00000005572/ENSBTAG00000012609/ENSBTAG00000030855/ENSBTAG00000015156/ENSBTAG00000012634/ENSBTAG00000007812/ENSBTAG00000003813/ENSBTAG00000053406/ENSBTAG00000014122/ENSBTAG00000007754/ENSBTAG00000004295/ENSBTAG00000037461/ENSBTAG00000019911/ENSBTAG00000010470/ENSBTAG00000010232/ENSBTAG00000025540/ENSBTAG00000051287/ENSBTAG00000018483/ENSBTAG00000009449/ENSBTAG00000010597/…
GO:0022904	respiratory electron transport chain	33	0.668798	2.18496	0.000102353	0.00833612	0.0079688	2319	tags=67%, list=17%, signal=56%	ENSBTAG00000002046/ENSBTAG00000012609/ENSBTAG00000008692/ENSBTAG00000004295/ENSBTAG00000005096/ENSBTAG00000010470/ENSBTAG00000018483/ENSBTAG00000052272/ENSBTAG00000019419/ENSBTAG00000052280/ENSBTAG00000005907/ENSBTAG00000020405/ENSBTAG00000012072/ENSBTAG00000000091/ENSBTAG00000006391/ENSBTAG00000047768/ENSBTAG00000018188/ENSBTAG00000008734/ENSBTAG00000011793/ENSBTAG00000002203/ENSBTAG00000020518/…
GO:0140053	mitochondrial gene expression	56	0.570487	2.10841	0.000100688	0.00833612	0.0079688	3344	tags=55%, list=24%, signal=42%	ENSBTAG00000000417/ENSBTAG00000001782/ENSBTAG00000019911/ENSBTAG00000005688/ENSBTAG00000019831/ENSBTAG00000013723/ENSBTAG00000017779/ENSBTAG00000052280/ENSBTAG00000014822/ENSBTAG00000000825/ENSBTAG00000001109/ENSBTAG00000012260/ENSBTAG00000016133/ENSBTAG00000008241/ENSBTAG00000000950/ENSBTAG00000025571/ENSBTAG00000007398/ENSBTAG00000024378/ENSBTAG00000001962/ENSBTAG00000026415/ENSBTAG00000012739/…
GO:0001936	regulation of endothelial cell proliferation	17	-0.755307	-2.01893	0.000113845	0.00894092	0.00854696	1299	tags=35%, list=9%, signal=32%	ENSBTAG00000003835/ENSBTAG00000018035/ENSBTAG00000049397/ENSBTAG00000000507/ENSBTAG00000037811/ENSBTAG00000007101
GO:0006120	mitochondrial electron transport, NADH to ubiquinone	14	0.796041	2.148	0.00013176	0.00999106	0.00955083	2309	tags=86%, list=17%, signal=71%	ENSBTAG00000004295/ENSBTAG00000018483/ENSBTAG00000019419/ENSBTAG00000052280/ENSBTAG00000005907/ENSBTAG00000020405/ENSBTAG00000012072/ENSBTAG00000000091/ENSBTAG00000006391/ENSBTAG00000018188/ENSBTAG00000002203/ENSBTAG00000020518
GO:0001906	cell killing	27	0.694891	2.18814	0.000155801	0.0110518	0.0105648	1133	tags=33%, list=8%, signal=31%	ENSBTAG00000001292/ENSBTAG00000012529/ENSBTAG00000009137/ENSBTAG00000002635/ENSBTAG00000027865/ENSBTAG00000016149/ENSBTAG00000018274/ENSBTAG00000027361/ENSBTAG00000008631
GO:1901342	regulation of vasculature development	40	-0.628448	-2.04473	0.000153661	0.0110518	0.0105648	959	tags=18%, list=7%, signal=16%	ENSBTAG00000014059/ENSBTAG00000020148/ENSBTAG00000000483/ENSBTAG00000011316/ENSBTAG00000019716/ENSBTAG00000007101/ENSBTAG00000010349
GO:0032543	mitochondrial translation	48	0.600208	2.15555	0.000179946	0.0117225	0.011206	3344	tags=60%, list=24%, signal=46%	ENSBTAG00000001782/ENSBTAG00000019911/ENSBTAG00000005688/ENSBTAG00000019831/ENSBTAG00000013723/ENSBTAG00000052280/ENSBTAG00000014822/ENSBTAG00000000825/ENSBTAG00000001109/ENSBTAG00000012260/ENSBTAG00000016133/ENSBTAG00000008241/ENSBTAG00000000950/ENSBTAG00000025571/ENSBTAG00000007398/ENSBTAG00000024378/ENSBTAG00000001962/ENSBTAG00000026415/ENSBTAG00000012739/ENSBTAG00000014729/ENSBTAG00000003303/…
GO:0001568	blood vessel development	104	-0.491051	-1.88172	0.000176415	0.0117225	0.011206	1299	tags=19%, list=9%, signal=18%	ENSBTAG00000003835/ENSBTAG00000009232/ENSBTAG00000003257/ENSBTAG00000012450/ENSBTAG00000021811/ENSBTAG00000020701/ENSBTAG00000011593/ENSBTAG00000011434/ENSBTAG00000014059/ENSBTAG00000018035/ENSBTAG00000020148/ENSBTAG00000000483/ENSBTAG00000019929/ENSBTAG00000011316/ENSBTAG00000000507/ENSBTAG00000019716/ENSBTAG00000014614/ENSBTAG00000008096/ENSBTAG00000007101/ENSBTAG00000010349
GO:0035239	tube morphogenesis	114	-0.462327	-1.79738	0.000181249	0.0117225	0.011206	1299	tags=18%, list=9%, signal=16%	ENSBTAG00000003835/ENSBTAG00000009232/ENSBTAG00000003257/ENSBTAG00000012450/ENSBTAG00000021811/ENSBTAG00000020701/ENSBTAG00000011593/ENSBTAG00000011434/ENSBTAG00000014059/ENSBTAG00000007159/ENSBTAG00000018035/ENSBTAG00000002606/ENSBTAG00000020148/ENSBTAG00000000483/ENSBTAG00000011316/ENSBTAG00000000507/ENSBTAG00000019716/ENSBTAG00000008096/ENSBTAG00000007101/ENSBTAG00000010349
GO:0045765	regulation of angiogenesis	39	-0.63421	-2.03763	0.000205167	0.0128904	0.0123224	959	tags=18%, list=7%, signal=17%	ENSBTAG00000014059/ENSBTAG00000020148/ENSBTAG00000000483/ENSBTAG00000011316/ENSBTAG00000019716/ENSBTAG00000007101/ENSBTAG00000010349
GO:0001525	angiogenesis	78	-0.516683	-1.89583	0.000232302	0.0141898	0.0135645	1299	tags=19%, list=9%, signal=18%	ENSBTAG00000003835/ENSBTAG00000009232/ENSBTAG00000003257/ENSBTAG00000021811/ENSBTAG00000011434/ENSBTAG00000014059/ENSBTAG00000018035/ENSBTAG00000020148/ENSBTAG00000000483/ENSBTAG00000011316/ENSBTAG00000000507/ENSBTAG00000019716/ENSBTAG00000008096/ENSBTAG00000007101/ENSBTAG00000010349
GO:0019646	aerobic electron transport chain	23	0.740081	2.22599	0.000248877	0.014444	0.0138075	2309	tags=78%, list=17%, signal=65%	ENSBTAG00000002046/ENSBTAG00000008692/ENSBTAG00000004295/ENSBTAG00000005096/ENSBTAG00000010470/ENSBTAG00000018483/ENSBTAG00000052272/ENSBTAG00000019419/ENSBTAG00000052280/ENSBTAG00000005907/ENSBTAG00000020405/ENSBTAG00000012072/ENSBTAG00000000091/ENSBTAG00000006391/ENSBTAG00000047768/ENSBTAG00000018188/ENSBTAG00000002203/ENSBTAG00000020518
GO:0042773	ATP synthesis coupled electron transport	26	0.693101	2.15832	0.00025937	0.014444	0.0138075	2309	tags=69%, list=17%, signal=58%	ENSBTAG00000002046/ENSBTAG00000008692/ENSBTAG00000004295/ENSBTAG00000005096/ENSBTAG00000010470/ENSBTAG00000018483/ENSBTAG00000052272/ENSBTAG00000019419/ENSBTAG00000052280/ENSBTAG00000005907/ENSBTAG00000020405/ENSBTAG00000012072/ENSBTAG00000000091/ENSBTAG00000006391/ENSBTAG00000047768/ENSBTAG00000018188/ENSBTAG00000002203/ENSBTAG00000020518
GO:0042775	mitochondrial ATP synthesis coupled electron transport	26	0.693101	2.15832	0.00025937	0.014444	0.0138075	2309	tags=69%, list=17%, signal=58%	ENSBTAG00000002046/ENSBTAG00000008692/ENSBTAG00000004295/ENSBTAG00000005096/ENSBTAG00000010470/ENSBTAG00000018483/ENSBTAG00000052272/ENSBTAG00000019419/ENSBTAG00000052280/ENSBTAG00000005907/ENSBTAG00000020405/ENSBTAG00000012072/ENSBTAG00000000091/ENSBTAG00000006391/ENSBTAG00000047768/ENSBTAG00000018188/ENSBTAG00000002203/ENSBTAG00000020518
GO:0048514	blood vessel morphogenesis	89	-0.496546	-1.85975	0.000262737	0.014444	0.0138075	1299	tags=19%, list=9%, signal=17%	ENSBTAG00000003835/ENSBTAG00000009232/ENSBTAG00000003257/ENSBTAG00000012450/ENSBTAG00000021811/ENSBTAG00000011593/ENSBTAG00000011434/ENSBTAG00000014059/ENSBTAG00000018035/ENSBTAG00000020148/ENSBTAG00000000483/ENSBTAG00000011316/ENSBTAG00000000507/ENSBTAG00000019716/ENSBTAG00000008096/ENSBTAG00000007101/ENSBTAG00000010349
GO:0061515	myeloid cell development	10	0.801995	1.98887	0.00031565	0.0169296	0.0161836	17	tags=20%, list=0%, signal=20%	ENSBTAG00000011439/ENSBTAG00000001292
GO:0006119	oxidative phosphorylation	40	0.604664	2.11249	0.000331899	0.0173773	0.0166116	3761	tags=72%, list=27%, signal=53%	ENSBTAG00000002046/ENSBTAG00000008692/ENSBTAG00000004295/ENSBTAG00000005096/ENSBTAG00000055082/ENSBTAG00000010470/ENSBTAG00000018483/ENSBTAG00000052272/ENSBTAG00000019419/ENSBTAG00000052280/ENSBTAG00000005907/ENSBTAG00000020405/ENSBTAG00000012072/ENSBTAG00000000091/ENSBTAG00000006391/ENSBTAG00000021227/ENSBTAG00000047768/ENSBTAG00000018188/ENSBTAG00000002203/ENSBTAG00000020518/ENSBTAG00000000550/…
GO:0044281	small molecule metabolic process	435	0.287991	1.50039	0.000402232	0.0205699	0.0196636	4189	tags=44%, list=31%, signal=32%	ENSBTAG00000008951/ENSBTAG00000012529/ENSBTAG00000002559/ENSBTAG00000007835/ENSBTAG00000017027/ENSBTAG00000015505/ENSBTAG00000006305/ENSBTAG00000004982/ENSBTAG00000009737/ENSBTAG00000017242/ENSBTAG00000005280/ENSBTAG00000017496/ENSBTAG00000021822/ENSBTAG00000004664/ENSBTAG00000011278/ENSBTAG00000016048/ENSBTAG00000018749/ENSBTAG00000020747/ENSBTAG00000013530/ENSBTAG00000010069/ENSBTAG00000021168/…
GO:0042274	ribosomal small subunit biogenesis	37	0.615137	2.07916	0.000421746	0.0210777	0.020149	3124	tags=73%, list=23%, signal=57%	ENSBTAG00000008543/ENSBTAG00000013358/ENSBTAG00000030164/ENSBTAG00000017463/ENSBTAG00000013924/ENSBTAG00000011963/ENSBTAG00000018667/ENSBTAG00000013866/ENSBTAG00000010101/ENSBTAG00000002468/ENSBTAG00000015989/ENSBTAG00000013264/ENSBTAG00000020733/ENSBTAG00000000622/ENSBTAG00000001360/ENSBTAG00000015473/ENSBTAG00000010604/ENSBTAG00000015285/ENSBTAG00000040308/ENSBTAG00000021093/ENSBTAG00000006487/…
GO:0090068	positive regulation of cell cycle process	42	-0.601686	-1.97277	0.000472492	0.0230891	0.0220717	496	tags=12%, list=4%, signal=12%	ENSBTAG00000000483/ENSBTAG00000005847/ENSBTAG00000014127/ENSBTAG00000008096/ENSBTAG00000010349
GO:0006091	generation of precursor metabolites and energy	137	0.393312	1.75569	0.000556599	0.0266079	0.0254354	3584	tags=50%, list=26%, signal=38%	ENSBTAG00000002046/ENSBTAG00000012609/ENSBTAG00000034077/ENSBTAG00000012634/ENSBTAG00000007812/ENSBTAG00000008692/ENSBTAG00000004295/ENSBTAG00000005096/ENSBTAG00000055082/ENSBTAG00000011918/ENSBTAG00000020447/ENSBTAG00000010470/ENSBTAG00000051907/ENSBTAG00000018483/ENSBTAG00000052272/ENSBTAG00000019419/ENSBTAG00000052280/ENSBTAG00000003692/ENSBTAG00000005907/ENSBTAG00000012760/ENSBTAG00000020405/…
GO:0090276	regulation of peptide hormone secretion	17	0.702645	1.95469	0.000587646	0.0269216	0.0257353	925	tags=29%, list=7%, signal=27%	ENSBTAG00000053649/ENSBTAG00000012529/ENSBTAG00000004982/ENSBTAG00000021168/ENSBTAG00000003409
GO:0006766	vitamin metabolic process	17	0.7016	1.95178	0.000587646	0.0269216	0.0257353	1337	tags=35%, list=10%, signal=32%	ENSBTAG00000008951/ENSBTAG00000012529/ENSBTAG00000017027/ENSBTAG00000023384/ENSBTAG00000000497/ENSBTAG00000005178
GO:0032743	positive regulation of interleukin-2 production	10	-0.801234	-1.88893	0.000720022	0.0323128	0.030889	3	tags=20%, list=0%, signal=20%	ENSBTAG00000007445/ENSBTAG00000010349
GO:0061448	connective tissue development	33	-0.631647	-1.9611	0.0007396	0.0325276	0.0310944	1299	tags=36%, list=9%, signal=33%	ENSBTAG00000003835/ENSBTAG00000009232/ENSBTAG00000020701/ENSBTAG00000011434/ENSBTAG00000007116/ENSBTAG00000018035/ENSBTAG00000051333/ENSBTAG00000000483/ENSBTAG00000014614/ENSBTAG00000014615/ENSBTAG00000013103/ENSBTAG00000008096
GO:0001938	positive regulation of endothelial cell proliferation	14	-0.757081	-1.92079	0.000858524	0.0370176	0.0353864	1299	tags=36%, list=9%, signal=32%	ENSBTAG00000003835/ENSBTAG00000018035/ENSBTAG00000049397/ENSBTAG00000000507/ENSBTAG00000007101
GO:0001935	endothelial cell proliferation	23	-0.699937	-2.00855	0.00105319	0.0440983	0.0421552	1299	tags=30%, list=9%, signal=28%	ENSBTAG00000003835/ENSBTAG00000018035/ENSBTAG00000049397/ENSBTAG00000020148/ENSBTAG00000000507/ENSBTAG00000037811/ENSBTAG00000007101
GO:0032623	interleukin-2 production	12	-0.759177	-1.84889	0.00108291	0.0440983	0.0421552	3	tags=17%, list=0%, signal=17%	ENSBTAG00000007445/ENSBTAG00000010349
GO:0032663	regulation of interleukin-2 production	12	-0.759177	-1.84889	0.00108291	0.0440983	0.0421552	3	tags=17%, list=0%, signal=17%	ENSBTAG00000007445/ENSBTAG00000010349
GO:0035295	tube development	136	-0.418258	-1.67151	0.00111486	0.0445741	0.0426101	1299	tags=15%, list=9%, signal=14%	ENSBTAG00000003835/ENSBTAG00000009232/ENSBTAG00000003257/ENSBTAG00000012450/ENSBTAG00000021811/ENSBTAG00000020701/ENSBTAG00000011593/ENSBTAG00000011434/ENSBTAG00000014059/ENSBTAG00000007159/ENSBTAG00000018035/ENSBTAG00000002606/ENSBTAG00000020148/ENSBTAG00000000483/ENSBTAG00000011316/ENSBTAG00000000507/ENSBTAG00000019716/ENSBTAG00000012824/ENSBTAG00000008096/ENSBTAG00000007101/ENSBTAG00000010349
GO:0000375	RNA splicing, via transesterification reactions	76	0.458738	1.82092	0.00119634	0.0453578	0.0433592	3964	tags=49%, list=29%, signal=35%	ENSBTAG00000019804/ENSBTAG00000015521/ENSBTAG00000008292/ENSBTAG00000010289/ENSBTAG00000012177/ENSBTAG00000019153/ENSBTAG00000010668/ENSBTAG00000014366/ENSBTAG00000007363/ENSBTAG00000050130/ENSBTAG00000006034/ENSBTAG00000002879/ENSBTAG00000047793/ENSBTAG00000012739/ENSBTAG00000008578/ENSBTAG00000003390/ENSBTAG00000024549/ENSBTAG00000019235/ENSBTAG00000009638/ENSBTAG00000025452/ENSBTAG00000001038/…
GO:0000377	RNA splicing, via transesterification reactions with bulged adenosine as nucleophile	76	0.458738	1.82092	0.00119634	0.0453578	0.0433592	3964	tags=49%, list=29%, signal=35%	ENSBTAG00000019804/ENSBTAG00000015521/ENSBTAG00000008292/ENSBTAG00000010289/ENSBTAG00000012177/ENSBTAG00000019153/ENSBTAG00000010668/ENSBTAG00000014366/ENSBTAG00000007363/ENSBTAG00000050130/ENSBTAG00000006034/ENSBTAG00000002879/ENSBTAG00000047793/ENSBTAG00000012739/ENSBTAG00000008578/ENSBTAG00000003390/ENSBTAG00000024549/ENSBTAG00000019235/ENSBTAG00000009638/ENSBTAG00000025452/ENSBTAG00000001038/…
GO:0000398	mRNA splicing, via spliceosome	76	0.458738	1.82092	0.00119634	0.0453578	0.0433592	3964	tags=49%, list=29%, signal=35%	ENSBTAG00000019804/ENSBTAG00000015521/ENSBTAG00000008292/ENSBTAG00000010289/ENSBTAG00000012177/ENSBTAG00000019153/ENSBTAG00000010668/ENSBTAG00000014366/ENSBTAG00000007363/ENSBTAG00000050130/ENSBTAG00000006034/ENSBTAG00000002879/ENSBTAG00000047793/ENSBTAG00000012739/ENSBTAG00000008578/ENSBTAG00000003390/ENSBTAG00000024549/ENSBTAG00000019235/ENSBTAG00000009638/ENSBTAG00000025452/ENSBTAG00000001038/…
