# Supplementary material for: Comprehensive methylome and transcriptome profiling reveals specific biomarkers for bovine viral diarrhea virus persistent infection in calves
Source: Front Immunol. 2026 Mar 10;17:1763258. doi: 10.3389/fimmu.2026.1763258 (PMC13008631; doi:10.3389/fimmu.2026.1763258)
Supplement: Supplementary file 1 [file DataSheet1.zip › 表/STable4 Enrichment analysis of significantly differentially expressed genes in the dam groups.xlsx]

## Sheet: GO_upregulated_gene
ONTOLOGY	ID	Description	GeneRatio	BgRatio	pvalue	p.adjust	qvalue	geneID	Count
BP	GO:0019079	viral genome replication	3/9	25/4387	1.34316e-05	0.00223136	0.00119677	ISG15/LTF/CCL8	3
BP	GO:0002683	negative regulation of immune system process	4/9	87/4387	1.68613e-05	0.00223136	0.00119677	DAPL1/ISG15/LTF/ARG1	4
BP	GO:0051702	biological process involved in interaction with symbiont	3/9	28/4387	1.90723e-05	0.00223136	0.00119677	LTF/ARG1/CCL8	3
BP	GO:0002832	negative regulation of response to biotic stimulus	3/9	29/4387	2.1251e-05	0.00223136	0.00119677	ISG15/LTF/ARG1	3
BP	GO:0002376	immune system process	6/9	499/4387	0.000130735	0.00787979	0.00422625	DAPL1/ISG15/LTF/ATP5IF1/MZB1/ARG1	6
BP	GO:0002682	regulation of immune system process	5/9	296/4387	0.000136008	0.00787979	0.00422625	DAPL1/ISG15/LTF/MZB1/ARG1	5
BP	GO:0019058	viral life cycle	3/9	55/4387	0.000148541	0.00787979	0.00422625	ISG15/LTF/CCL8	3
BP	GO:0044403	biological process involved in symbiotic interaction	3/9	60/4387	0.000192753	0.00787979	0.00422625	LTF/ARG1/CCL8	3
BP	GO:0001960	negative regulation of cytokine-mediated signaling pathway	2/9	12/4387	0.000244352	0.00787979	0.00422625	ISG15/ARG1	2
BP	GO:0030501	positive regulation of bone mineralization	2/9	12/4387	0.000244352	0.00787979	0.00422625	ISG15/LTF	2
BP	GO:0043903	regulation of biological process involved in symbiotic interaction	2/9	12/4387	0.000244352	0.00787979	0.00422625	LTF/ARG1	2
BP	GO:0045778	positive regulation of ossification	2/9	12/4387	0.000244352	0.00787979	0.00422625	ISG15/LTF	2
BP	GO:0070169	positive regulation of biomineral tissue development	2/9	12/4387	0.000244352	0.00787979	0.00422625	ISG15/LTF	2
BP	GO:0060761	negative regulation of response to cytokine stimulus	2/9	13/4387	0.000288472	0.00787979	0.00422625	ISG15/ARG1	2
BP	GO:0044788	modulation by host of viral process	2/9	14/4387	0.000336192	0.00787979	0.00422625	LTF/CCL8	2
BP	GO:0016032	viral process	3/9	75/4387	0.000374495	0.00787979	0.00422625	ISG15/LTF/CCL8	3
BP	GO:0045824	negative regulation of innate immune response	2/9	15/4387	0.000387501	0.00787979	0.00422625	ISG15/ARG1	2
BP	GO:0048525	negative regulation of viral process	2/9	15/4387	0.000387501	0.00787979	0.00422625	ISG15/LTF	2
BP	GO:0050868	negative regulation of T cell activation	2/9	15/4387	0.000387501	0.00787979	0.00422625	DAPL1/ARG1	2
BP	GO:0050832	defense response to fungus	2/9	16/4387	0.000442386	0.00787979	0.00422625	LTF/ARG1	2
BP	GO:1903038	negative regulation of leukocyte cell-cell adhesion	2/9	16/4387	0.000442386	0.00787979	0.00422625	DAPL1/ARG1	2
BP	GO:0009620	response to fungus	2/9	17/4387	0.000500837	0.00787979	0.00422625	LTF/ARG1	2
BP	GO:0030500	regulation of bone mineralization	2/9	17/4387	0.000500837	0.00787979	0.00422625	ISG15/LTF	2
BP	GO:0045069	regulation of viral genome replication	2/9	17/4387	0.000500837	0.00787979	0.00422625	ISG15/LTF	2
BP	GO:0140888	interferon-mediated signaling pathway	2/9	17/4387	0.000500837	0.00787979	0.00422625	ISG15/ARG1	2
BP	GO:0032102	negative regulation of response to external stimulus	3/9	84/4387	0.000523544	0.00787979	0.00422625	ISG15/LTF/ARG1	3
BP	GO:0051249	regulation of lymphocyte activation	3/9	84/4387	0.000523544	0.00787979	0.00422625	DAPL1/MZB1/ARG1	3
BP	GO:0030099	myeloid cell differentiation	3/9	86/4387	0.000561149	0.00787979	0.00422625	ISG15/LTF/ATP5IF1	3
BP	GO:0051250	negative regulation of lymphocyte activation	2/9	18/4387	0.000562842	0.00787979	0.00422625	DAPL1/ARG1	2
BP	GO:0070167	regulation of biomineral tissue development	2/9	18/4387	0.000562842	0.00787979	0.00422625	ISG15/LTF	2
BP	GO:0045088	regulation of innate immune response	3/9	89/4387	0.000620758	0.00841028	0.00451077	ISG15/LTF/ARG1	3
BP	GO:0002694	regulation of leukocyte activation	3/9	95/4387	0.000751904	0.00986873	0.00529301	DAPL1/MZB1/ARG1	3
BP	GO:0002695	negative regulation of leukocyte activation	2/9	22/4387	0.000846167	0.0104527	0.00560619	DAPL1/ARG1	2
BP	GO:0030278	regulation of ossification	2/9	22/4387	0.000846167	0.0104527	0.00560619	ISG15/LTF	2
BP	GO:0051851	modulation by host of symbiont process	2/9	23/4387	0.000925768	0.0108646	0.00582711	LTF/CCL8	2
BP	GO:0002831	regulation of response to biotic stimulus	3/9	104/4387	0.000980033	0.0108646	0.00582711	ISG15/LTF/ARG1	3
BP	GO:0031640	killing of cells of another organism	2/9	24/4387	0.00100885	0.0108646	0.00582711	LTF/ARG1	2
BP	GO:0141060	disruption of anatomical structure in another organism	2/9	24/4387	0.00100885	0.0108646	0.00582711	LTF/ARG1	2
BP	GO:0141061	disruption of cell in another organism	2/9	24/4387	0.00100885	0.0108646	0.00582711	LTF/ARG1	2
BP	GO:0050865	regulation of cell activation	3/9	106/4387	0.00103609	0.0108789	0.0058348	DAPL1/MZB1/ARG1	3
BP	GO:0022408	negative regulation of cell-cell adhesion	2/9	25/4387	0.00109541	0.0109541	0.00587514	DAPL1/ARG1	2
BP	GO:0051346	negative regulation of hydrolase activity	2/9	25/4387	0.00109541	0.0109541	0.00587514	LTF/ATP5IF1	2
BP	GO:0050866	negative regulation of cell activation	2/9	26/4387	0.00118543	0.0113155	0.00606895	DAPL1/ARG1	2
BP	GO:1903900	regulation of viral life cycle	2/9	26/4387	0.00118543	0.0113155	0.00606895	ISG15/LTF	2
BP	GO:0001959	regulation of cytokine-mediated signaling pathway	2/9	27/4387	0.0012789	0.0114285	0.00612956	ISG15/ARG1	2
BP	GO:0030218	erythrocyte differentiation	2/9	27/4387	0.0012789	0.0114285	0.00612956	ISG15/ATP5IF1	2
BP	GO:0050777	negative regulation of immune response	2/9	27/4387	0.0012789	0.0114285	0.00612956	ISG15/ARG1	2
BP	GO:0034101	erythrocyte homeostasis	2/9	28/4387	0.00137581	0.0120384	0.00645666	ISG15/ATP5IF1	2
BP	GO:0060759	regulation of response to cytokine stimulus	2/9	30/4387	0.0015799	0.013542	0.00726315	ISG15/ARG1	2
BP	GO:0030282	bone mineralization	2/9	31/4387	0.00168706	0.0141713	0.00760067	ISG15/LTF	2
BP	GO:0002262	myeloid cell homeostasis	2/9	32/4387	0.00179762	0.0148039	0.00793994	ISG15/ATP5IF1	2
BP	GO:0050792	regulation of viral process	2/9	33/4387	0.00191155	0.0154395	0.00828082	ISG15/LTF	2
BP	GO:0046649	lymphocyte activation	3/9	134/4387	0.00204524	0.0162076	0.00869278	DAPL1/MZB1/ARG1	3
BP	GO:0002700	regulation of production of molecular mediator of immune response	2/9	38/4387	0.00253159	0.0196901	0.0105606	MZB1/ARG1	2
BP	GO:0001818	negative regulation of cytokine production	2/9	40/4387	0.00280289	0.0214039	0.0114798	LTF/ARG1	2
BP	GO:0001817	regulation of cytokine production	3/9	151/4387	0.00288248	0.0216186	0.011595	ISG15/LTF/ARG1	3
BP	GO:0007162	negative regulation of cell adhesion	2/9	42/4387	0.00308737	0.0224938	0.0120644	DAPL1/ARG1	2
BP	GO:0001816	cytokine production	3/9	155/4387	0.00310629	0.0224938	0.0120644	ISG15/LTF/ARG1	3
BP	GO:0001906	cell killing	2/9	43/4387	0.00323452	0.0226417	0.0121436	LTF/ARG1	2
BP	GO:0031214	biomineral tissue development	2/9	43/4387	0.00323452	0.0226417	0.0121436	ISG15/LTF	2
BP	GO:0042127	regulation of cell population proliferation	4/9	342/4387	0.00333594	0.0229302	0.0122984	LTF/ATP5IF1/MZB1/ARG1	4
BP	GO:0043086	negative regulation of catalytic activity	2/9	44/4387	0.00338494	0.0229302	0.0122984	LTF/ATP5IF1	2
BP	GO:0002440	production of molecular mediator of immune response	2/9	45/4387	0.0035386	0.0232221	0.0124549	MZB1/ARG1	2
BP	GO:0045637	regulation of myeloid cell differentiation	2/9	45/4387	0.0035386	0.0232221	0.0124549	ISG15/LTF	2
BP	GO:0051248	negative regulation of protein metabolic process	3/9	165/4387	0.00371257	0.0239889	0.0128662	DAPL1/ISG15/LTF	3
BP	GO:0032944	regulation of mononuclear cell proliferation	2/9	47/4387	0.00385563	0.0241696	0.0129632	MZB1/ARG1	2
BP	GO:0050670	regulation of lymphocyte proliferation	2/9	47/4387	0.00385563	0.0241696	0.0129632	MZB1/ARG1	2
BP	GO:0071310	cellular response to organic substance	4/9	361/4387	0.00407007	0.0244355	0.0131058	ISG15/LTF/MZB1/ARG1	4
BP	GO:0045321	leukocyte activation	3/9	171/4387	0.00410927	0.0244355	0.0131058	DAPL1/MZB1/ARG1	3
BP	GO:0050776	regulation of immune response	3/9	172/4387	0.00417784	0.0244355	0.0131058	ISG15/LTF/ARG1	3
BP	GO:0042742	defense response to bacterium	2/9	49/4387	0.00418553	0.0244355	0.0131058	ISG15/LTF	2
BP	GO:0030097	hemopoiesis	3/9	173/4387	0.00424712	0.0244355	0.0131058	ISG15/LTF/ATP5IF1	3
BP	GO:0031347	regulation of defense response	3/9	173/4387	0.00424712	0.0244355	0.0131058	ISG15/LTF/ARG1	3
BP	GO:0044419	biological process involved in interspecies interaction between organisms	4/9	369/4387	0.00441046	0.0250323	0.0134259	ISG15/LTF/ARG1/CCL8	4
BP	GO:0070663	regulation of leukocyte proliferation	2/9	52/4387	0.00470432	0.0263442	0.0141295	MZB1/ARG1	2
BP	GO:0002699	positive regulation of immune effector process	2/9	53/4387	0.00488359	0.0269883	0.0144749	MZB1/ARG1	2
BP	GO:0010629	negative regulation of gene expression	3/9	184/4387	0.00505663	0.0275816	0.0147932	DAPL1/LTF/ARG1	3
BP	GO:0051241	negative regulation of multicellular organismal process	3/9	186/4387	0.00521331	0.0279198	0.0149745	DAPL1/LTF/ARG1	3
BP	GO:0048872	homeostasis of number of cells	2/9	55/4387	0.00525158	0.0279198	0.0149745	ISG15/ATP5IF1	2
BP	GO:0031348	negative regulation of defense response	2/9	58/4387	0.00582702	0.0305919	0.0164077	ISG15/ARG1	2
BP	GO:0046651	lymphocyte proliferation	2/9	59/4387	0.00602505	0.031241	0.0167558	MZB1/ARG1	2
BP	GO:0032943	mononuclear cell proliferation	2/9	60/4387	0.00622616	0.0318901	0.017104	MZB1/ARG1	2
BP	GO:0045087	innate immune response	3/9	203/4387	0.00666666	0.0337349	0.0180934	ISG15/LTF/ARG1	3
BP	GO:0002684	positive regulation of immune system process	3/9	204/4387	0.00675906	0.0337953	0.0181258	LTF/MZB1/ARG1	3
BP	GO:0001775	cell activation	3/9	206/4387	0.00694621	0.0343224	0.0184085	DAPL1/MZB1/ARG1	3
BP	GO:0050863	regulation of T cell activation	2/9	64/4387	0.00706129	0.0344854	0.0184959	DAPL1/ARG1	2
BP	GO:1903037	regulation of leukocyte cell-cell adhesion	2/9	66/4387	0.00749711	0.0361929	0.0194117	DAPL1/ARG1	2
BP	GO:0010605	negative regulation of macromolecule metabolic process	4/9	430/4387	0.0076836	0.0366717	0.0196685	DAPL1/ISG15/LTF/ARG1	4
BP	GO:0007166	cell surface receptor signaling pathway	4/9	434/4387	0.00794351	0.0370766	0.0198857	ISG15/LTF/MZB1/ARG1	4
BP	GO:0044092	negative regulation of molecular function	2/9	68/4387	0.00794499	0.0370766	0.0198857	LTF/ATP5IF1	2
BP	GO:0070661	leukocyte proliferation	2/9	69/4387	0.00817342	0.0377235	0.0202326	MZB1/ARG1	2
BP	GO:0051336	regulation of hydrolase activity	2/9	70/4387	0.00840484	0.0383699	0.0205794	LTF/ATP5IF1	2
BP	GO:0002697	regulation of immune effector process	2/9	73/4387	0.0091169	0.0411731	0.0220828	MZB1/ARG1	2
BP	GO:0007159	leukocyte cell-cell adhesion	2/9	75/4387	0.00960633	0.0429219	0.0230208	DAPL1/ARG1	2
BP	GO:0009968	negative regulation of signal transduction	3/9	234/4387	0.00990292	0.0437813	0.0234817	ISG15/LTF/ARG1	3
BP	GO:0002833	positive regulation of response to biotic stimulus	2/9	78/4387	0.0103624	0.0453354	0.0243152	LTF/ARG1	2
BP	GO:0032101	regulation of response to external stimulus	3/9	242/4387	0.0108664	0.0466323	0.0250108	ISG15/LTF/ARG1	3
BP	GO:1903706	regulation of hemopoiesis	2/9	80/4387	0.0108809	0.0466323	0.0250108	ISG15/LTF	2
BP	GO:0001503	ossification	2/9	81/4387	0.0111444	0.0472794	0.0253579	ISG15/LTF	2
BP	GO:0009892	negative regulation of metabolic process	4/9	480/4387	0.0113775	0.0477857	0.0256294	DAPL1/ISG15/LTF/ARG1	4
BP	GO:0010648	negative regulation of cell communication	3/9	252/4387	0.0121471	0.0500197	0.0268276	ISG15/LTF/ARG1	3
BP	GO:0022407	regulation of cell-cell adhesion	2/9	85/4387	0.0122272	0.0500197	0.0268276	DAPL1/ARG1	2
BP	GO:0023057	negative regulation of signaling	3/9	253/4387	0.0122799	0.0500197	0.0268276	ISG15/LTF/ARG1	3
BP	GO:0019221	cytokine-mediated signaling pathway	2/9	86/4387	0.0125049	0.0500197	0.0268276	ISG15/ARG1	2
BP	GO:0051259	protein complex oligomerization	2/9	86/4387	0.0125049	0.0500197	0.0268276	ISG15/ATP5IF1	2
BP	GO:0098542	defense response to other organism	3/9	271/4387	0.0148192	0.0587175	0.0314926	ISG15/LTF/ARG1	3
BP	GO:0042110	T cell activation	2/9	101/4387	0.0170031	0.066741	0.0357959	DAPL1/ARG1	2
BP	GO:0080134	regulation of response to stress	3/9	301/4387	0.0196922	0.0736719	0.0395133	ISG15/LTF/ARG1	3
BP	GO:0009617	response to bacterium	2/9	110/4387	0.0199916	0.0736719	0.0395133	ISG15/LTF	2
BP	GO:0031349	positive regulation of defense response	2/9	110/4387	0.0199916	0.0736719	0.0395133	LTF/ARG1	2
BP	GO:0002828	regulation of type 2 immune response	1/9	10/4387	0.0203475	0.0736719	0.0395133	ARG1	1
BP	GO:0032613	interleukin-10 production	1/9	10/4387	0.0203475	0.0736719	0.0395133	ISG15	1
BP	GO:0032653	regulation of interleukin-10 production	1/9	10/4387	0.0203475	0.0736719	0.0395133	ISG15	1
BP	GO:0045671	negative regulation of osteoclast differentiation	1/9	10/4387	0.0203475	0.0736719	0.0395133	LTF	1
BP	GO:1903556	negative regulation of tumor necrosis factor superfamily cytokine production	1/9	10/4387	0.0203475	0.0736719	0.0395133	LTF	1
BP	GO:2000117	negative regulation of cysteine-type endopeptidase activity	1/9	10/4387	0.0203475	0.0736719	0.0395133	LTF	1
BP	GO:0048585	negative regulation of response to stimulus	3/9	306/4387	0.0205837	0.0738903	0.0396304	ISG15/LTF/ARG1	3
BP	GO:0002886	regulation of myeloid leukocyte mediated immunity	1/9	11/4387	0.0223619	0.0776196	0.0416306	ARG1	1
BP	GO:0006779	porphyrin-containing compound biosynthetic process	1/9	11/4387	0.0223619	0.0776196	0.0416306	ATP5IF1	1
BP	GO:0006783	heme biosynthetic process	1/9	11/4387	0.0223619	0.0776196	0.0416306	ATP5IF1	1
BP	GO:0033014	tetrapyrrole biosynthetic process	1/9	11/4387	0.0223619	0.0776196	0.0416306	ATP5IF1	1
BP	GO:0051707	response to other organism	3/9	322/4387	0.0235915	0.0778942	0.0417779	ISG15/LTF/ARG1	3
BP	GO:0043207	response to external biotic stimulus	3/9	323/4387	0.0237874	0.0778942	0.0417779	ISG15/LTF/ARG1	3
BP	GO:0001910	regulation of leukocyte mediated cytotoxicity	1/9	12/4387	0.0243725	0.0778942	0.0417779	ARG1	1
BP	GO:0007229	integrin-mediated signaling pathway	1/9	12/4387	0.0243725	0.0778942	0.0417779	ISG15	1
BP	GO:0010466	negative regulation of peptidase activity	1/9	12/4387	0.0243725	0.0778942	0.0417779	LTF	1
BP	GO:0010951	negative regulation of endopeptidase activity	1/9	12/4387	0.0243725	0.0778942	0.0417779	LTF	1
BP	GO:0042092	type 2 immune response	1/9	12/4387	0.0243725	0.0778942	0.0417779	ARG1	1
BP	GO:0045669	positive regulation of osteoblast differentiation	1/9	12/4387	0.0243725	0.0778942	0.0417779	LTF	1
BP	GO:0008285	negative regulation of cell population proliferation	2/9	125/4387	0.025433	0.0778942	0.0417779	ATP5IF1/ARG1	2
BP	GO:0009607	response to biotic stimulus	3/9	332/4387	0.025592	0.0778942	0.0417779	ISG15/LTF/ARG1	3
BP	GO:0010558	negative regulation of macromolecule biosynthetic process	3/9	334/4387	0.0260032	0.0778942	0.0417779	DAPL1/LTF/ARG1	3
BP	GO:0042592	homeostatic process	3/9	334/4387	0.0260032	0.0778942	0.0417779	ISG15/ATP5IF1/CCL8	3
BP	GO:0006778	porphyrin-containing compound metabolic process	1/9	13/4387	0.0263795	0.0778942	0.0417779	ATP5IF1	1
BP	GO:0006826	iron ion transport	1/9	13/4387	0.0263795	0.0778942	0.0417779	LTF	1
BP	GO:0019730	antimicrobial humoral response	1/9	13/4387	0.0263795	0.0778942	0.0417779	LTF	1
BP	GO:0030888	regulation of B cell proliferation	1/9	13/4387	0.0263795	0.0778942	0.0417779	MZB1	1
BP	GO:0042168	heme metabolic process	1/9	13/4387	0.0263795	0.0778942	0.0417779	ATP5IF1	1
BP	GO:0060337	type I interferon-mediated signaling pathway	1/9	13/4387	0.0263795	0.0778942	0.0417779	ISG15	1
BP	GO:0071346	cellular response to type II interferon	1/9	13/4387	0.0263795	0.0778942	0.0417779	ARG1	1
BP	GO:0071357	cellular response to type I interferon	1/9	13/4387	0.0263795	0.0778942	0.0417779	ISG15	1
BP	GO:0006955	immune response	3/9	341/4387	0.0274722	0.0778942	0.0417779	ISG15/LTF/ARG1	3
BP	GO:0051172	negative regulation of nitrogen compound metabolic process	3/9	342/4387	0.0276858	0.0778942	0.0417779	DAPL1/ISG15/LTF	3
BP	GO:0060284	regulation of cell development	2/9	131/4387	0.0277648	0.0778942	0.0417779	ISG15/LTF	2
BP	GO:0002762	negative regulation of myeloid leukocyte differentiation	1/9	14/4387	0.0283829	0.0778942	0.0417779	LTF	1
BP	GO:0009069	serine family amino acid metabolic process	1/9	14/4387	0.0283829	0.0778942	0.0417779	SDS	1
BP	GO:0031341	regulation of cell killing	1/9	14/4387	0.0283829	0.0778942	0.0417779	ARG1	1
BP	GO:0031663	lipopolysaccharide-mediated signaling pathway	1/9	14/4387	0.0283829	0.0778942	0.0417779	LTF	1
BP	GO:0032728	positive regulation of interferon-beta production	1/9	14/4387	0.0283829	0.0778942	0.0417779	ISG15	1
BP	GO:0034142	toll-like receptor 4 signaling pathway	1/9	14/4387	0.0283829	0.0778942	0.0417779	LTF	1
BP	GO:0046006	regulation of activated T cell proliferation	1/9	14/4387	0.0283829	0.0778942	0.0417779	ARG1	1
BP	GO:0050829	defense response to Gram-negative bacterium	1/9	14/4387	0.0283829	0.0778942	0.0417779	LTF	1
BP	GO:0061515	myeloid cell development	1/9	14/4387	0.0283829	0.0778942	0.0417779	LTF	1
BP	GO:0002252	immune effector process	2/9	133/4387	0.0285612	0.0778942	0.0417779	MZB1/ARG1	2
BP	GO:0031327	negative regulation of cellular biosynthetic process	3/9	349/4387	0.0292072	0.0782863	0.0419881	DAPL1/LTF/ARG1	3
BP	GO:0009890	negative regulation of biosynthetic process	3/9	353/4387	0.0300973	0.0782863	0.0419881	DAPL1/LTF/ARG1	3
BP	GO:0030155	regulation of cell adhesion	2/9	137/4387	0.0301823	0.0782863	0.0419881	DAPL1/ARG1	2
BP	GO:0048871	multicellular organismal-level homeostasis	2/9	137/4387	0.0301823	0.0782863	0.0419881	ISG15/ATP5IF1	2
BP	GO:0002639	positive regulation of immunoglobulin production	1/9	15/4387	0.0303825	0.0782863	0.0419881	MZB1	1
BP	GO:0032608	interferon-beta production	1/9	15/4387	0.0303825	0.0782863	0.0419881	ISG15	1
BP	GO:0032648	regulation of interferon-beta production	1/9	15/4387	0.0303825	0.0782863	0.0419881	ISG15	1
BP	GO:0033013	tetrapyrrole metabolic process	1/9	15/4387	0.0303825	0.0782863	0.0419881	ATP5IF1	1
BP	GO:0050798	activated T cell proliferation	1/9	15/4387	0.0303825	0.0782863	0.0419881	ARG1	1
BP	GO:0045597	positive regulation of cell differentiation	2/9	139/4387	0.0310069	0.0794079	0.0425897	ISG15/LTF	2
BP	GO:0032103	positive regulation of response to external stimulus	2/9	140/4387	0.0314227	0.0795031	0.0426408	LTF/ARG1	2
BP	GO:0098609	cell-cell adhesion	2/9	140/4387	0.0314227	0.0795031	0.0426408	DAPL1/ARG1	2
BP	GO:0140895	cell surface toll-like receptor signaling pathway	1/9	16/4387	0.0323786	0.0814311	0.0436748	LTF	1
BP	GO:0050790	regulation of catalytic activity	2/9	144/4387	0.0331086	0.0827714	0.0443937	LTF/ATP5IF1	2
BP	GO:0002752	cell surface pattern recognition receptor signaling pathway	1/9	17/4387	0.0343709	0.083929	0.0450145	LTF	1
BP	GO:0032729	positive regulation of type II interferon production	1/9	17/4387	0.0343709	0.083929	0.0450145	ISG15	1
BP	GO:0034340	response to type I interferon	1/9	17/4387	0.0343709	0.083929	0.0450145	ISG15	1
BP	GO:0034341	response to type II interferon	1/9	17/4387	0.0343709	0.083929	0.0450145	ARG1	1
BP	GO:0071345	cellular response to cytokine stimulus	2/9	150/4387	0.0357052	0.0866832	0.0464918	ISG15/ARG1	2
BP	GO:0002637	regulation of immunoglobulin production	1/9	18/4387	0.0363596	0.0867673	0.0465368	MZB1	1
BP	GO:0002709	regulation of T cell mediated immunity	1/9	18/4387	0.0363596	0.0867673	0.0465368	ARG1	1
BP	GO:0046634	regulation of alpha-beta T cell activation	1/9	18/4387	0.0363596	0.0867673	0.0465368	DAPL1	1
BP	GO:0002220	innate immune response activating cell surface receptor signaling pathway	1/9	19/4387	0.0383447	0.0889766	0.0477218	LTF	1
BP	GO:0002698	negative regulation of immune effector process	1/9	19/4387	0.0383447	0.0889766	0.0477218	ARG1	1
BP	GO:0008286	insulin receptor signaling pathway	1/9	19/4387	0.0383447	0.0889766	0.0477218	MZB1	1
BP	GO:0042100	B cell proliferation	1/9	19/4387	0.0383447	0.0889766	0.0477218	MZB1	1
BP	GO:0045639	positive regulation of myeloid cell differentiation	1/9	19/4387	0.0383447	0.0889766	0.0477218	ISG15	1
BP	GO:0065003	protein-containing complex assembly	3/9	389/4387	0.0387866	0.0895075	0.0480065	ISG15/ATP5IF1/MZB1	3
BP	GO:0006952	defense response	3/9	393/4387	0.0398276	0.090572	0.0485775	ISG15/LTF/ARG1	3
BP	GO:0001909	leukocyte mediated cytotoxicity	1/9	20/4387	0.0403261	0.090572	0.0485775	ARG1	1
BP	GO:0045670	regulation of osteoclast differentiation	1/9	20/4387	0.0403261	0.090572	0.0485775	LTF	1
BP	GO:0046148	pigment biosynthetic process	1/9	20/4387	0.0403261	0.090572	0.0485775	ATP5IF1	1
BP	GO:2000116	regulation of cysteine-type endopeptidase activity	1/9	20/4387	0.0403261	0.090572	0.0485775	LTF	1
BP	GO:0034097	response to cytokine	2/9	163/4387	0.0416022	0.0925214	0.049623	ISG15/ARG1	2
BP	GO:0002456	T cell mediated immunity	1/9	21/4387	0.0423039	0.0925214	0.049623	ARG1	1
BP	GO:0060349	bone morphogenesis	1/9	21/4387	0.0423039	0.0925214	0.049623	LTF	1
BP	GO:0062208	positive regulation of pattern recognition receptor signaling pathway	1/9	21/4387	0.0423039	0.0925214	0.049623	LTF	1
BP	GO:0051246	regulation of protein metabolic process	3/9	403/4387	0.042496	0.0925214	0.049623	DAPL1/ISG15/LTF	3
BP	GO:0002367	cytokine production involved in immune response	1/9	22/4387	0.0442781	0.0925214	0.049623	ARG1	1
BP	GO:0002718	regulation of cytokine production involved in immune response	1/9	22/4387	0.0442781	0.0925214	0.049623	ARG1	1
BP	GO:0031397	negative regulation of protein ubiquitination	1/9	22/4387	0.0442781	0.0925214	0.049623	ISG15	1
BP	GO:0032609	type II interferon production	1/9	22/4387	0.0442781	0.0925214	0.049623	ISG15	1
BP	GO:0032649	regulation of type II interferon production	1/9	22/4387	0.0442781	0.0925214	0.049623	ISG15	1
BP	GO:0042440	pigment metabolic process	1/9	22/4387	0.0442781	0.0925214	0.049623	ATP5IF1	1
BP	GO:0045638	negative regulation of myeloid cell differentiation	1/9	22/4387	0.0442781	0.0925214	0.049623	LTF	1
BP	GO:0045667	regulation of osteoblast differentiation	1/9	22/4387	0.0442781	0.0925214	0.049623	LTF	1
BP	GO:0051289	protein homotetramerization	1/9	22/4387	0.0442781	0.0925214	0.049623	ATP5IF1	1
BP	GO:0052548	regulation of endopeptidase activity	1/9	23/4387	0.0462487	0.0959794	0.0514777	LTF	1
BP	GO:0031324	negative regulation of cellular metabolic process	3/9	417/4387	0.04639	0.0959794	0.0514777	DAPL1/LTF/ARG1	3
BP	GO:0032481	positive regulation of type I interferon production	1/9	24/4387	0.0482156	0.0985765	0.0528706	ISG15	1
BP	GO:1902106	negative regulation of leukocyte differentiation	1/9	24/4387	0.0482156	0.0985765	0.0528706	LTF	1
BP	GO:0030001	metal ion transport	2/9	177/4387	0.0483494	0.0985765	0.0528706	LTF/CCL8	2
CC	GO:0005576	extracellular region	4/6	479/4688	0.00136531	0.0300368	0.0215575	ISG15/LTF/MZB1/ARG1	4
CC	GO:0009986	cell surface	2/6	97/4688	0.006021	0.066231	0.0475342	LTF/ATP5IF1	2
CC	GO:0005753	mitochondrial proton-transporting ATP synthase complex	1/6	18/4688	0.0228296	0.126607	0.0908666	ATP5IF1	1
CC	GO:0045259	proton-transporting ATP synthase complex	1/6	19/4688	0.0240851	0.126607	0.0908666	ATP5IF1	1
CC	GO:0005615	extracellular space	2/6	231/4688	0.0317956	0.126607	0.0908666	LTF/ARG1	2
CC	GO:0140534	endoplasmic reticulum protein-containing complex	1/6	31/4688	0.0390461	0.126607	0.0908666	MZB1	1
CC	GO:0005788	endoplasmic reticulum lumen	1/6	32/4688	0.0402842	0.126607	0.0908666	MZB1	1
MF	GO:0008201	heparin binding	2/7	46/3837	0.00284231	0.0955072	0.0749076	LTF/CCL8	2
MF	GO:0005539	glycosaminoglycan binding	2/7	59/3837	0.0046457	0.0955072	0.0749076	LTF/CCL8	2
MF	GO:1901681	sulfur compound binding	2/7	65/3837	0.00561807	0.0955072	0.0749076	LTF/CCL8	2
MF	GO:0140678	molecular function inhibitor activity	2/7	86/3837	0.00969239	0.11028	0.0864939	LTF/ATP5IF1	2
MF	GO:0008047	enzyme activator activity	2/7	91/3837	0.0108117	0.11028	0.0864939	LTF/CCL8	2
MF	GO:0043539	protein serine/threonine kinase activator activity	1/7	10/3837	0.0181155	0.129157	0.1013	LTF	1
MF	GO:0060590	ATPase regulator activity	1/7	10/3837	0.0181155	0.129157	0.1013	ATP5IF1	1
MF	GO:0098772	molecular function regulator activity	3/7	396/3837	0.0278248	0.129157	0.1013	LTF/ATP5IF1/CCL8	3
MF	GO:0030295	protein kinase activator activity	1/7	16/3837	0.0288491	0.129157	0.1013	LTF	1
MF	GO:0005178	integrin binding	1/7	18/3837	0.0324046	0.129157	0.1013	ISG15	1
MF	GO:0019209	kinase activator activity	1/7	18/3837	0.0324046	0.129157	0.1013	LTF	1
MF	GO:0051117	ATPase binding	1/7	21/3837	0.0377169	0.129157	0.1013	ATP5IF1	1
MF	GO:0042803	protein homodimerization activity	2/7	192/3837	0.0442955	0.129157	0.1013	ATP5IF1/SDS	2

## Sheet: GO_downregulated_gene
ONTOLOGY	ID	Description	GeneRatio	BgRatio	pvalue	p.adjust	qvalue	geneID	Count
BP	GO:0048640	negative regulation of developmental growth	2/22	12/4387	0.00153722	0.341276	0.34095	ADRB2/SPART	2
BP	GO:0006954	inflammatory response	5/22	185/4387	0.00185142	0.341276	0.34095	NLRC4/CD163/CX3CR1/TICAM2/FUT4	5
BP	GO:0051851	modulation by host of symbiont process	2/22	23/4387	0.00569917	0.341276	0.34095	HMOX1/CX3CR1	2
BP	GO:0051702	biological process involved in interaction with symbiont	2/22	28/4387	0.00838693	0.341276	0.34095	HMOX1/CX3CR1	2
BP	GO:0045926	negative regulation of growth	2/22	38/4387	0.0151331	0.341276	0.34095	ADRB2/SPART	2
BP	GO:0048771	tissue remodeling	2/22	41/4387	0.0174925	0.341276	0.34095	ADRB2/SEMA3C	2
BP	GO:0048638	regulation of developmental growth	2/22	45/4387	0.0208656	0.341276	0.34095	ADRB2/SPART	2
BP	GO:0007409	axonogenesis	2/22	49/4387	0.0244886	0.341276	0.34095	SEMA3C/SPART	2
BP	GO:0006898	receptor-mediated endocytosis	2/22	50/4387	0.0254322	0.341276	0.34095	ADRB2/CALCRL	2
BP	GO:0006897	endocytosis	3/22	139/4387	0.0308505	0.341276	0.34095	ADRB2/CALCRL/TICAM2	3
BP	GO:0061564	axon development	2/22	56/4387	0.0313995	0.341276	0.34095	SEMA3C/SPART	2
BP	GO:0000902	cell morphogenesis	3/22	147/4387	0.035601	0.341276	0.34095	SEMA3C/LRATD1/SPART	3
BP	GO:0044403	biological process involved in symbiotic interaction	2/22	60/4387	0.0356575	0.341276	0.34095	HMOX1/CX3CR1	2
BP	GO:0007186	G protein-coupled receptor signaling pathway	3/22	151/4387	0.0381127	0.341276	0.34095	ADRB2/CX3CR1/PROKR1	3
BP	GO:0002218	activation of innate immune response	2/22	64/4387	0.0401281	0.341276	0.34095	NLRC4/TICAM2	2
BP	GO:0042391	regulation of membrane potential	2/22	64/4387	0.0401281	0.341276	0.34095	ADRB2/SPART	2
BP	GO:0006952	defense response	5/22	393/4387	0.0413379	0.341276	0.34095	NLRC4/CD163/CX3CR1/TICAM2/FUT4	5
BP	GO:0001974	blood vessel remodeling	1/22	10/4387	0.0490807	0.341276	0.34095	SEMA3C	1
BP	GO:0002691	regulation of cellular extravasation	1/22	10/4387	0.0490807	0.341276	0.34095	FUT4	1
BP	GO:0003279	cardiac septum development	1/22	10/4387	0.0490807	0.341276	0.34095	SEMA3C	1
BP	GO:0006103	2-oxoglutarate metabolic process	1/22	10/4387	0.0490807	0.341276	0.34095	IDH1	1
BP	GO:0009409	response to cold	1/22	10/4387	0.0490807	0.341276	0.34095	ADRB2	1
BP	GO:0009595	detection of biotic stimulus	1/22	10/4387	0.0490807	0.341276	0.34095	NLRC4	1
BP	GO:0010737	protein kinase A signaling	1/22	10/4387	0.0490807	0.341276	0.34095	ADRB2	1
BP	GO:0043393	regulation of protein binding	1/22	10/4387	0.0490807	0.341276	0.34095	ADRB2	1
BP	GO:0044380	protein localization to cytoskeleton	1/22	10/4387	0.0490807	0.341276	0.34095	KLHL21	1
BP	GO:0050770	regulation of axonogenesis	1/22	10/4387	0.0490807	0.341276	0.34095	SPART	1
BP	GO:0048667	cell morphogenesis involved in neuron differentiation	2/22	72/4387	0.0496702	0.341276	0.34095	SEMA3C/SPART	2
CC	GO:0043235	receptor complex	2/21	40/4688	0.0134568	0.557814	0.557814	ADRB2/CALCRL	2
CC	GO:0000940	outer kinetochore	1/21	10/4688	0.0439443	0.557814	0.557814	MIS12	1
CC	GO:0005770	late endosome	2/21	79/4688	0.0478843	0.557814	0.557814	LAMTOR3/TICAM2	2
MF	GO:0004930	G protein-coupled receptor activity	4/23	62/3837	0.000434914	0.0417518	0.0402868	ADRB2/CX3CR1/CALCRL/PROKR1	4
MF	GO:0004888	transmembrane signaling receptor activity	4/23	99/3837	0.00253239	0.118121	0.113976	ADRB2/CX3CR1/CALCRL/PROKR1	4
MF	GO:0008528	G protein-coupled peptide receptor activity	2/23	20/3837	0.00611658	0.118121	0.113976	CALCRL/PROKR1	2
MF	GO:0038023	signaling receptor activity	4/23	128/3837	0.00639248	0.118121	0.113976	ADRB2/CX3CR1/CALCRL/PROKR1	4
MF	GO:0060089	molecular transducer activity	4/23	128/3837	0.00639248	0.118121	0.113976	ADRB2/CX3CR1/CALCRL/PROKR1	4
MF	GO:0001653	peptide receptor activity	2/23	22/3837	0.00738255	0.118121	0.113976	CALCRL/PROKR1	2
MF	GO:0030170	pyridoxal phosphate binding	2/23	31/3837	0.0143829	0.172594	0.166538	MOCOS/GOT1L1	2
MF	GO:0070279	vitamin B6 binding	2/23	31/3837	0.0143829	0.172594	0.166538	MOCOS/GOT1L1	2

## Sheet: GSEA
ID	Description	setSize	enrichmentScore	NES	pvalue	p.adjust	qvalue	rank	leading_edge	core_enrichment
GO:0006412	translation	235	0.470494	2.2426	5.66571e-12	7.20154e-09	6.86955e-09	2401	tags=41%, list=19%, signal=34%	ENSBTAG00000032481/ENSBTAG00000046668/ENSBTAG00000001294/ENSBTAG00000001777/ENSBTAG00000013358/ENSBTAG00000015831/ENSBTAG00000020795/ENSBTAG00000002282/ENSBTAG00000003205/ENSBTAG00000002468/ENSBTAG00000019718/ENSBTAG00000019147/ENSBTAG00000015283/ENSBTAG00000002060/ENSBTAG00000052337/ENSBTAG00000020807/ENSBTAG00000011963/ENSBTAG00000012044/ENSBTAG00000012065/ENSBTAG00000038896/ENSBTAG00000002038/…
GO:0043604	amide biosynthetic process	261	0.458916	2.19356	1.02343e-11	7.20154e-09	6.86955e-09	2401	tags=39%, list=19%, signal=32%	ENSBTAG00000012403/ENSBTAG00000032481/ENSBTAG00000046668/ENSBTAG00000001294/ENSBTAG00000001777/ENSBTAG00000013358/ENSBTAG00000015831/ENSBTAG00000020795/ENSBTAG00000001945/ENSBTAG00000002282/ENSBTAG00000003205/ENSBTAG00000002468/ENSBTAG00000019718/ENSBTAG00000019147/ENSBTAG00000015283/ENSBTAG00000002060/ENSBTAG00000052337/ENSBTAG00000020807/ENSBTAG00000011963/ENSBTAG00000012044/ENSBTAG00000012065/…
GO:0043043	peptide biosynthetic process	241	0.460213	2.1922	9.58167e-12	7.20154e-09	6.86955e-09	2401	tags=41%, list=19%, signal=33%	ENSBTAG00000032481/ENSBTAG00000046668/ENSBTAG00000001294/ENSBTAG00000001777/ENSBTAG00000013358/ENSBTAG00000015831/ENSBTAG00000020795/ENSBTAG00000002282/ENSBTAG00000003205/ENSBTAG00000002468/ENSBTAG00000019718/ENSBTAG00000019147/ENSBTAG00000015283/ENSBTAG00000002060/ENSBTAG00000052337/ENSBTAG00000020807/ENSBTAG00000011963/ENSBTAG00000012044/ENSBTAG00000012065/ENSBTAG00000038896/ENSBTAG00000002038/…
GO:1901566	organonitrogen compound biosynthetic process	419	0.371348	1.85428	5.84183e-10	3.08303e-07	2.9409e-07	2401	tags=34%, list=19%, signal=28%	ENSBTAG00000012403/ENSBTAG00000032481/ENSBTAG00000006342/ENSBTAG00000046668/ENSBTAG00000001294/ENSBTAG00000005280/ENSBTAG00000001777/ENSBTAG00000013358/ENSBTAG00000015831/ENSBTAG00000000251/ENSBTAG00000020795/ENSBTAG00000001945/ENSBTAG00000002282/ENSBTAG00000003205/ENSBTAG00000002468/ENSBTAG00000019718/ENSBTAG00000019147/ENSBTAG00000015283/ENSBTAG00000002060/ENSBTAG00000052337/ENSBTAG00000020807/…
GO:0006518	peptide metabolic process	265	0.423096	2.02604	1.02147e-09	4.31264e-07	4.11383e-07	2450	tags=38%, list=20%, signal=32%	ENSBTAG00000032481/ENSBTAG00000046668/ENSBTAG00000001294/ENSBTAG00000001777/ENSBTAG00000013358/ENSBTAG00000015831/ENSBTAG00000020795/ENSBTAG00000002282/ENSBTAG00000003205/ENSBTAG00000002468/ENSBTAG00000019718/ENSBTAG00000019147/ENSBTAG00000015283/ENSBTAG00000002060/ENSBTAG00000052337/ENSBTAG00000020807/ENSBTAG00000011963/ENSBTAG00000012044/ENSBTAG00000012065/ENSBTAG00000038896/ENSBTAG00000002038/…
GO:0043603	amide metabolic process	318	0.389719	1.90986	1.17163e-08	4.12218e-06	3.93215e-06	2450	tags=35%, list=20%, signal=29%	ENSBTAG00000012403/ENSBTAG00000032481/ENSBTAG00000046668/ENSBTAG00000001294/ENSBTAG00000016355/ENSBTAG00000001777/ENSBTAG00000013358/ENSBTAG00000015831/ENSBTAG00000020795/ENSBTAG00000001945/ENSBTAG00000002282/ENSBTAG00000003205/ENSBTAG00000002468/ENSBTAG00000019718/ENSBTAG00000019147/ENSBTAG00000015283/ENSBTAG00000002060/ENSBTAG00000052337/ENSBTAG00000020807/ENSBTAG00000011963/ENSBTAG00000012044/…
GO:0042274	ribosomal small subunit biogenesis	37	0.669317	2.34917	1.27244e-06	0.000383733	0.000366043	933	tags=49%, list=8%, signal=45%	ENSBTAG00000013358/ENSBTAG00000002468/ENSBTAG00000015989/ENSBTAG00000011963/ENSBTAG00000021093/ENSBTAG00000000622/ENSBTAG00000006487/ENSBTAG00000030164/ENSBTAG00000001360/ENSBTAG00000015285/ENSBTAG00000013924/ENSBTAG00000009908/ENSBTAG00000015473/ENSBTAG00000013866/ENSBTAG00000040308/ENSBTAG00000020733/ENSBTAG00000023462/ENSBTAG00000013264
GO:0002181	cytoplasmic translation	37	0.649983	2.28131	4.65721e-06	0.00122892	0.00117227	1818	tags=54%, list=15%, signal=46%	ENSBTAG00000001777/ENSBTAG00000013358/ENSBTAG00000015831/ENSBTAG00000020795/ENSBTAG00000002468/ENSBTAG00000015283/ENSBTAG00000002060/ENSBTAG00000052337/ENSBTAG00000038896/ENSBTAG00000019494/ENSBTAG00000005296/ENSBTAG00000030164/ENSBTAG00000013461/ENSBTAG00000015388/ENSBTAG00000023462/ENSBTAG00000031723/ENSBTAG00000002734/ENSBTAG00000011212/ENSBTAG00000017368/ENSBTAG00000014032
GO:0051248	negative regulation of protein metabolic process	129	0.421375	1.8577	2.40364e-05	0.00563787	0.00537797	2609	tags=42%, list=21%, signal=33%	ENSBTAG00000001292/ENSBTAG00000013550/ENSBTAG00000032481/ENSBTAG00000014707/ENSBTAG00000046668/ENSBTAG00000001294/ENSBTAG00000000855/ENSBTAG00000000251/ENSBTAG00000013860/ENSBTAG00000013573/ENSBTAG00000012065/ENSBTAG00000010481/ENSBTAG00000005296/ENSBTAG00000021029/ENSBTAG00000017366/ENSBTAG00000011444/ENSBTAG00000020905/ENSBTAG00000008868/ENSBTAG00000005620/ENSBTAG00000052247/ENSBTAG00000016988/…
GO:0009892	negative regulation of metabolic process	376	0.314622	1.56282	5.24543e-05	0.0110731	0.0105626	2632	tags=32%, list=21%, signal=26%	ENSBTAG00000001292/ENSBTAG00000012403/ENSBTAG00000009733/ENSBTAG00000013550/ENSBTAG00000032481/ENSBTAG00000014707/ENSBTAG00000004982/ENSBTAG00000010731/ENSBTAG00000046668/ENSBTAG00000014834/ENSBTAG00000017007/ENSBTAG00000001294/ENSBTAG00000008419/ENSBTAG00000000855/ENSBTAG00000015820/ENSBTAG00000031231/ENSBTAG00000009223/ENSBTAG00000000251/ENSBTAG00000000163/ENSBTAG00000048565/ENSBTAG00000013860/…
GO:0051172	negative regulation of nitrogen compound metabolic process	263	0.343196	1.64454	7.71254e-05	0.0148011	0.0141188	2632	tags=34%, list=21%, signal=27%	ENSBTAG00000001292/ENSBTAG00000009733/ENSBTAG00000013550/ENSBTAG00000032481/ENSBTAG00000014707/ENSBTAG00000046668/ENSBTAG00000014834/ENSBTAG00000017007/ENSBTAG00000001294/ENSBTAG00000008419/ENSBTAG00000000855/ENSBTAG00000015820/ENSBTAG00000031231/ENSBTAG00000009223/ENSBTAG00000000251/ENSBTAG00000048565/ENSBTAG00000013860/ENSBTAG00000013573/ENSBTAG00000012065/ENSBTAG00000010481/ENSBTAG00000031583/…
GO:0032602	chemokine production	11	-0.813218	-2.05847	0.000126306	0.0190452	0.0181672	1715	tags=55%, list=14%, signal=47%	ENSBTAG00000016284/ENSBTAG00000020936/ENSBTAG00000007581/ENSBTAG00000014921/ENSBTAG00000002357/ENSBTAG00000012855
GO:0032642	regulation of chemokine production	11	-0.813218	-2.05847	0.000126306	0.0190452	0.0181672	1715	tags=55%, list=14%, signal=47%	ENSBTAG00000016284/ENSBTAG00000020936/ENSBTAG00000007581/ENSBTAG00000014921/ENSBTAG00000002357/ENSBTAG00000012855
GO:0032722	positive regulation of chemokine production	11	-0.813218	-2.05847	0.000126306	0.0190452	0.0181672	1715	tags=55%, list=14%, signal=47%	ENSBTAG00000016284/ENSBTAG00000020936/ENSBTAG00000007581/ENSBTAG00000014921/ENSBTAG00000002357/ENSBTAG00000012855
GO:0030198	extracellular matrix organization	22	-0.681474	-2.07336	0.000246225	0.0305753	0.0291658	1039	tags=36%, list=8%, signal=33%	ENSBTAG00000017135/ENSBTAG00000018035/ENSBTAG00000034867/ENSBTAG00000014665/ENSBTAG00000014921/ENSBTAG00000006111/ENSBTAG00000013103/ENSBTAG00000013472
GO:0043062	extracellular structure organization	22	-0.681474	-2.07336	0.000246225	0.0305753	0.0291658	1039	tags=36%, list=8%, signal=33%	ENSBTAG00000017135/ENSBTAG00000018035/ENSBTAG00000034867/ENSBTAG00000014665/ENSBTAG00000014921/ENSBTAG00000006111/ENSBTAG00000013103/ENSBTAG00000013472
GO:0045229	external encapsulating structure organization	22	-0.681474	-2.07336	0.000246225	0.0305753	0.0291658	1039	tags=36%, list=8%, signal=33%	ENSBTAG00000017135/ENSBTAG00000018035/ENSBTAG00000034867/ENSBTAG00000014665/ENSBTAG00000014921/ENSBTAG00000006111/ENSBTAG00000013103/ENSBTAG00000013472
GO:0032963	collagen metabolic process	17	-0.712755	-2.0471	0.000331241	0.0388473	0.0370564	1039	tags=41%, list=8%, signal=38%	ENSBTAG00000017135/ENSBTAG00000003835/ENSBTAG00000014665/ENSBTAG00000014921/ENSBTAG00000021565/ENSBTAG00000013103/ENSBTAG00000013472
