# Supplementary material for: Comprehensive methylome and transcriptome profiling reveals specific biomarkers for bovine viral diarrhea virus persistent infection in calves
Source: Front Immunol. 2026 Mar 10;17:1763258. doi: 10.3389/fimmu.2026.1763258 (PMC13008631; doi:10.3389/fimmu.2026.1763258)
Supplement: Supplementary file 1 [file DataSheet1.zip › 表/STable5 Transcription factor scan of DMRs.xlsx]

## Sheet: motif results of calf groups
PeakID (cmd=annotatePeaks.pl /public/home/03054/WJH/BVDV/methylation/08TF/05scan_motifs/calf/dmr_motif.bed /public/home/03054/WJH/reference_data/Bos_taurus.ARS-UCD1.2.dna.toplevel.fa -gtf /public/home/03054/WJH/reference_data/Bos_taurus.ARS-UCD1.2.110.gtf	Chr	Start	End	Strand	Peak Score	Focus Ratio/Region Size	Annotation	Detailed Annotation	Distance to TSS	Nearest PromoterID	Entrez ID	Nearest Unigene	Nearest Refseq	Nearest Ensembl	Gene Name	Gene Alias	Gene Description	Gene Type	CpG%	GC%	AP-1(bZIP)/ThioMac-PU.1-ChIP-Seq(GSE21512)/Homer Distance From Peak(sequence,strand,conservation)	AP-2gamma(AP2)/MCF7-TFAP2C-ChIP-Seq(GSE21234)/Homer Distance From Peak(sequence,strand,conservation)	AP-2alpha(AP2)/Hela-AP2alpha-ChIP-Seq(GSE31477)/Homer Distance From Peak(sequence,strand,conservation)	Ap4(bHLH)/AML-Tfap4-ChIP-Seq(GSE45738)/Homer Distance From Peak(sequence,strand,conservation)	FOXA1:AR(Forkhead,NR)/LNCAP-AR-ChIP-Seq(GSE27824)/Homer Distance From Peak(sequence,strand,conservation)	ARE(NR)/LNCAP-AR-ChIP-Seq(GSE27824)/Homer Distance From Peak(sequence,strand,conservation)	AR-halfsite(NR)/LNCaP-AR-ChIP-Seq(GSE27824)/Homer Distance From Peak(sequence,strand,conservation)	Arnt:Ahr(bHLH)/MCF7-Arnt-ChIP-Seq(Lo_et_al.)/Homer Distance From Peak(sequence,strand,conservation)	Ascl1(bHLH)/NeuralTubes-Ascl1-ChIP-Seq(GSE55840)/Homer Distance From Peak(sequence,strand,conservation)	Ascl2(bHLH)/ESC-Ascl2-ChIP-Seq(GSE97712)/Homer Distance From Peak(sequence,strand,conservation)	Atf1(bZIP)/K562-ATF1-ChIP-Seq(GSE31477)/Homer Distance From Peak(sequence,strand,conservation)	Atf2(bZIP)/3T3L1-Atf2-ChIP-Seq(GSE56872)/Homer Distance From Peak(sequence,strand,conservation)	Atf3(bZIP)/GBM-ATF3-ChIP-Seq(GSE33912)/Homer Distance From Peak(sequence,strand,conservation)	Atf4(bZIP)/MEF-Atf4-ChIP-Seq(GSE35681)/Homer Distance From Peak(sequence,strand,conservation)	Atf7(bZIP)/3T3L1-Atf7-ChIP-Seq(GSE56872)/Homer Distance From Peak(sequence,strand,conservation)	Atoh1(bHLH)/Cerebellum-Atoh1-ChIP-Seq(GSE22111)/Homer Distance From Peak(sequence,strand,conservation)	Atoh7(bHLH)/Retina-Atoh7-CutnRun(GSE156756)/Homer Distance From Peak(sequence,strand,conservation)	Bach1(bZIP)/K562-Bach1-ChIP-Seq(GSE31477)/Homer Distance From Peak(sequence,strand,conservation)	Bach2(bZIP)/OCILy7-Bach2-ChIP-Seq(GSE44420)/Homer Distance From Peak(sequence,strand,conservation)	BANP(?)/ESC-Banp-ChIP-Seq(GSE155603)/Homer Distance From Peak(sequence,strand,conservation)	Bapx1(Homeobox)/VertebralCol-Bapx1-ChIP-Seq(GSE36672)/Homer Distance From Peak(sequence,strand,conservation)	Barx1(Homeobox)/Stomach-Barx1.3xFlag-ChIP-Seq(GSE69483)/Homer Distance From Peak(sequence,strand,conservation)	IRF:BATF(IRF:bZIP)/pDC-Irf8-ChIP-Seq(GSE66899)/Homer Distance From Peak(sequence,strand,conservation)	BATF(bZIP)/Th17-BATF-ChIP-Seq(GSE39756)/Homer Distance From Peak(sequence,strand,conservation)	Bcl11a(Zf)/HSPC-BCL11A-ChIP-Seq(GSE104676)/Homer Distance From Peak(sequence,strand,conservation)	Bcl6(Zf)/Liver-Bcl6-ChIP-Seq(GSE31578)/Homer Distance From Peak(sequence,strand,conservation)	BHLHA15(bHLH)/NIH3T3-BHLHB8.HA-ChIP-Seq(GSE119782)/Homer Distance From Peak(sequence,strand,conservation)	bHLHE40(bHLH)/HepG2-BHLHE40-ChIP-Seq(GSE31477)/Homer Distance From Peak(sequence,strand,conservation)	bHLHE41(bHLH)/proB-Bhlhe41-ChIP-Seq(GSE93764)/Homer Distance From Peak(sequence,strand,conservation)
dmr_325	29	49635574	49635598	-	0	NA	intron (ENSBTAT00000067077, intron 1 of 10)	protein_coding-intron (ENSBTAT00000067077, intron 1 of 10)	1797	ENSBTAT00000067077	ENSBTAG00000010447	ENSBTAT00000083944			LSP1			protein_coding	0.125	0.8
dmr_247	23	10059015	10059187	+	0	NA	intron (ENSBTAT00000067132, intron 1 of 10)	protein_coding-intron (ENSBTAT00000013198, intron 1 of 11)	388	ENSBTAT00000076896	ENSBTAG00000010007	ENSBTAT00000067132			MAPK13			protein_coding	0.040698	0.641618																					152
[truncated: 442 more columns]

## Sheet: motif results of dam groups
PeakID (cmd=annotatePeaks.pl /public/home/03054/WJH/BVDV/methylation/08TF/05scan_motifs/cattle/dam_dmr_motif.bed /public/home/03054/WJH/reference_data/Bos_taurus.ARS-UCD1.2.dna.toplevel.fa -gtf /public/home/03054/WJH/reference_data/Bos_taurus.ARS-UCD1.2.1	Chr	Start	End	Strand	Peak Score	Focus Ratio/Region Size	Annotation	Detailed Annotation	Distance to TSS	Nearest PromoterID	Entrez ID	Nearest Unigene	Nearest Refseq	Nearest Ensembl	Gene Name	Gene Alias	Gene Description	Gene Type	CpG%	GC%	AP-1(bZIP)/ThioMac-PU.1-ChIP-Seq(GSE21512)/Homer Distance From Peak(sequence,strand,conservation)	AP-2gamma(AP2)/MCF7-TFAP2C-ChIP-Seq(GSE21234)/Homer Distance From Peak(sequence,strand,conservation)	AP-2alpha(AP2)/Hela-AP2alpha-ChIP-Seq(GSE31477)/Homer Distance From Peak(sequence,strand,conservation)	Ap4(bHLH)/AML-Tfap4-ChIP-Seq(GSE45738)/Homer Distance From Peak(sequence,strand,conservation)	FOXA1:AR(Forkhead,NR)/LNCAP-AR-ChIP-Seq(GSE27824)/Homer Distance From Peak(sequence,strand,conservation)	ARE(NR)/LNCAP-AR-ChIP-Seq(GSE27824)/Homer Distance From Peak(sequence,strand,conservation)	AR-halfsite(NR)/LNCaP-AR-ChIP-Seq(GSE27824)/Homer Distance From Peak(sequence,strand,conservation)	Arnt:Ahr(bHLH)/MCF7-Arnt-ChIP-Seq(Lo_et_al.)/Homer Distance From Peak(sequence,strand,conservation)	Ascl1(bHLH)/NeuralTubes-Ascl1-ChIP-Seq(GSE55840)/Homer Distance From Peak(sequence,strand,conservation)	Ascl2(bHLH)/ESC-Ascl2-ChIP-Seq(GSE97712)/Homer Distance From Peak(sequence,strand,conservation)	Atf1(bZIP)/K562-ATF1-ChIP-Seq(GSE31477)/Homer Distance From Peak(sequence,strand,conservation)	Atf2(bZIP)/3T3L1-Atf2-ChIP-Seq(GSE56872)/Homer Distance From Peak(sequence,strand,conservation)	Atf3(bZIP)/GBM-ATF3-ChIP-Seq(GSE33912)/Homer Distance From Peak(sequence,strand,conservation)	Atf4(bZIP)/MEF-Atf4-ChIP-Seq(GSE35681)/Homer Distance From Peak(sequence,strand,conservation)	Atf7(bZIP)/3T3L1-Atf7-ChIP-Seq(GSE56872)/Homer Distance From Peak(sequence,strand,conservation)	Atoh1(bHLH)/Cerebellum-Atoh1-ChIP-Seq(GSE22111)/Homer Distance From Peak(sequence,strand,conservation)	Atoh7(bHLH)/Retina-Atoh7-CutnRun(GSE156756)/Homer Distance From Peak(sequence,strand,conservation)	Bach1(bZIP)/K562-Bach1-ChIP-Seq(GSE31477)/Homer Distance From Peak(sequence,strand,conservation)	Bach2(bZIP)/OCILy7-Bach2-ChIP-Seq(GSE44420)/Homer Distance From Peak(sequence,strand,conservation)	BANP(?)/ESC-Banp-ChIP-Seq(GSE155603)/Homer Distance From Peak(sequence,strand,conservation)	Bapx1(Homeobox)/VertebralCol-Bapx1-ChIP-Seq(GSE36672)/Homer Distance From Peak(sequence,strand,conservation)	Barx1(Homeobox)/Stomach-Barx1.3xFlag-ChIP-Seq(GSE69483)/Homer Distance From Peak(sequence,strand,conservation)	IRF:BATF(IRF:bZIP)/pDC-Irf8-ChIP-Seq(GSE66899)/Homer Distance From Peak(sequence,strand,conservation)	BATF(bZIP)/Th17-BATF-ChIP-Seq(GSE39756)/Homer Distance From Peak(sequence,strand,conservation)	Bcl11a(Zf)/HSPC-BCL11A-ChIP-Seq(GSE104676)/Homer Distance From Peak(sequence,strand,conservation)	Bcl6(Zf)/Liver-Bcl6-ChIP-Seq(GSE31578)/Homer Distance From Peak(sequence,strand,conservation)	BHLHA15(bHLH)/NIH3T3-BHLHB8.HA-ChIP-Seq(GSE119782)/Homer Distance From Peak(sequence,strand,conservation)	bHLHE40(bHLH)/HepG2-BHLHE40-ChIP-Seq(GSE31477)/Homer Distance From Peak(sequence,strand,conservation)	bHLHE41(bHLH)/proB-Bhlhe41-ChIP-Seq(GSE93764)/Homer Distance From Peak(sequence,strand,conservation)
dmr_634	5	100965503	100965673	-	0	NA	Intergenic	Intergenic	-1249	ENSBTAT00000018130	ENSBTAG00000013640	ENSBTAT00000018130			KLRG1			protein_coding	0.017647	0.497076				98					97	97						97	98				126						98
dmr_29	10	26693946	26693973	+	0	NA	exon (ENSBTAT00000001567, exon 2 of 5)	protein_coding-exon (ENSBTAT00000001567, exon 2 of 5)	1042	ENSBTAT00000001567	ENSBTAG00000001183	ENSBTAT00000001567			KLHL33			protein_coding	0.074074	0.75
dmr_438	23	50633402	50633483	-	0	NA	promoter-TSS (ENSBTAT00000040161)	protein_coding-promoter-TSS (ENSBTAT00000040161)	-699	ENSBTAT00000040161	ENSBTAG00000000786	ENSBTAT00000040161			NQO2			protein_coding	0.024691	0.597561
dmr_786	X	37546667	37546967	-	0	NA	TTS (ENSBTAT00000019057)	protein_coding-TTS (ENSBTAT00000019057)	733	ENSBTAT00000019055	ENSBTAG00000014331	ENSBTAT00000019055			UBL4A			protein_coding	0.183333	0.810631		90		289																175
dmr_627	5	44505593	44505780	+	0	NA	TTS (ENSBTAT00000060361)	snRNA-TTS (ENSBTAT00000060361)	573	ENSBTAT00000060361	ENSBTAG00000043369	ENSBTAT00000060361			U6			snRNA	0.026738	0.542553				163					162	162																	163
dmr_479	25	34446387	34446522	+	0	NA	exon (ENSBTAT00000019756, exon 1 of 8)	protein_coding-exon (ENSBTAT00000019756, exon 1 of 8)	328	ENSBTAT00000019756	ENSBTAG00000014834	ENSBTAT00000019756			ZP3			protein_coding	0.081481	0.683824
dmr_164	15	15982840	15983141	-	0	NA	exon (ENSBTAT00000056091, exon 1 of 1)	protein_coding-exon (ENSBTAT00000056091, exon 1 of 1)	944	ENSBTAT00000056091	ENSBTAG00000038062	ENSBTAT00000056091			FUT4			protein_coding	0.096346	0.652318																													50
dmr_326	2	90863885	90863989	+	0	NA	promoter-TSS (ENSBTAT00000073964)	protein_coding-promoter-TSS (ENSBTAT00000073964)	-752	ENSBTAT00000073964	ENSBTAG00000006420	ENSBTAT00000073964			BMPR2			protein_coding	0.067308	0.590476
[truncated: 442 more columns]
