# Supplementary material for: Comprehensive methylome and transcriptome profiling reveals specific biomarkers for bovine viral diarrhea virus persistent infection in calves
Source: Front Immunol. 2026 Mar 10;17:1763258. doi: 10.3389/fimmu.2026.1763258 (PMC13008631; doi:10.3389/fimmu.2026.1763258)
Supplement: Supplementary file 1 [file DataSheet1.zip › 表/STable6 RIN value of samples.xlsx]

## Sheet: Sheet1
Sample ID	Concentration (ng/ μL)	Volume (μL)	Total Amount (μg)	RIN
190122	75	47	3.53	7.1
200306	170	25	4.25	9.6
210004	205	25	5.13	9.4
230053	130	43	5.59	10.0
220297	1205	24	28.92	9.9
220343	265	30	7.95	10.0
210063	155	39	6.05	7.7
210061	197	21	4.14	7.0
210028	135	24	3.24	7.1
230024	195	37	7.22	7.6
230042	180	27	4.86	8.1
230046	175	24	4.2	7.6
190055	125	34	4.25	8.0
230059	250	28	7	8.9
210134	145	29	4.21	7.8
210115	270	28	7.56	8.1
230108	355	28	9.94	8.3
230077	500	25	12.5	9.0
